# Supplementary material for: Probucol mitigates high-fat diet-induced cognitive and social impairments by regulating brain redox and insulin resistance
Source: Front Neurosci. 2024 Apr 23;18:1368552. doi: 10.3389/fnins.2024.1368552 (PMC11074470; doi:10.3389/fnins.2024.1368552)
Supplement: Supplementary file 1 [file Data_Sheet_1.XLSX]

## Sheet: Fig.1
Fig.1B
	NCD																																																HFD
	1	2	3	4	5	6	7	8	9	10	11	12	13	14	15	16	17	18	19	20	21	22	23	24	25	26	27	28	29	30	31	32	33	34	35	36	37	38	39	40	41	42	43	44	45	46	47	48	1
Day1	13.08	23.88	14.28	60	59.08	15.56	29.84	27.76	20.28	17.16	31.84	30.64	2.24	57.48	2.52	56.88	12.04	8	32.2	0.92	6.12	1.56	8.96	13.72	58.08	37.12	54.52	60	21.8	4.48	16.92	10.84	6.2	9.84	29.08	21.32	5.28	54.92	24.12	31.16	15.88	13.6	26	20.72	14.88	9.92	19.28	60
Day2	7.48	32.52	22.76	17.28	19.32	5.36	5.2	4.56	3.92	3.48	5.96	23.24	12.64	1.48	5.24	4.24	30.96	10.68	10.6	1	2.16	1.24	6.24	17.6	8.08	20.08	11.28	15.72	29.28	11.76	42.52	4.76	13.4	6.2	15.6	31.4	1.12	15.44	24.2	9.04	12.64	16.36	3.04	25.92	8.36	10.32	5	53.6
Day3	36.32	14.84	8.76	31.36	27.76	16.8	4.72	6.32	4.4	17.32	14.88	60	12.32	14.32	5.28	1.28	22.08	3.08	1.84	1.08	1.84	8.72	8.16	29.72	13.56	14.32	6.8	9	24.96	5.32	5	3	6.64	4.44	12.88	26.96	14.84	19.32	1.96	32.56	22.04	26.92	9	3.8	13.04	8.88	17.88	9.32
Day4	3.72	6.68	17.24	6.68	14.24	17.36	7.08	2.32	5.68	12.16	4.2	53.16	5.92	12.52	4.64	3.04	20.2	60	1.36	1.12	2.24	2.28	9.28	15.2	4.6	6.56	10.68	4.16	23	5.32	6.68	3.44	10.44	6.88	26	27.04	2.84	3.6	1.88	3.12	7.08	2.76	4.92	1.24	16.88	5.52	31.44	13.84
Day5	7.2	5.48	5.2	2.56	12.92	3.72	5.88	3.76	4.56	28.24	3.48	18.6	22.2	2.08	1.04	1.32	8.44	8.56	4.08	4.2	2.28	10.24	2.52	60	4.24	3.04	7.6	9.32	4.96	5.56	5.24	5.96	5.64	13.96	6.2	11.44	1.6	5.64	1.92	2.84	9.48	2.76	3.76	3.08	6.84	12.16	7.4	4.84
Day6	11.08	3.12	3.76	2.8	12.28	2.84	28.72	3.16	10.08	4.32	4.32	11.92	5.36	1.2	1.16	1	22.64	11.52	1.36	2.68	6.4	2.08	2.52	7.24	6.8	3.84	7.04	4.88	3.92	11.72	5.36	7.4	8.04	3.24	7.48	10.68	19.32	6.8	2.16	6.52	1.84	3	3.44	1.32	4.56	1.6	5.8	9.92
Day7	3.04	3.36	7.24	6	9.72	3.84	25.12	2.76	3.72	8.48	4.72	11.16	1.36	10.96	3.64	4.68	7.76	0.92	0.96	0.88	1.76	11.84	1.04	8.08	23.52	4	4.48	4.56	11.84	6.88	12.36	6.72	3.92	4.92	12.92	4.28	2.36	1.32	2.6	6.6	7.6	1.8	2.76	2.2	3.56	3.12	9.92	4.48
Table Analyzed	navigation task latency to target by day
Two-way ANOVA	Ordinary						Compare column means (main column effect)
Alpha	0.05
							Number of families	1
Source of Variation	% of total variation	P value	P value summary	Significant?			Number of comparisons per family	3
Interaction	1.27	0.2742	ns	No			Alpha	0.05
day	11.29	<0.0001	****	Yes
groups	3.059	<0.0001	****	Yes			Holm-Sidak's multiple comparisons test	Mean Diff.	Significant?	Summary	Adjusted P Value
ANOVA table	SS (Type III)	DF	MS	F (DFn, DFd)	P value		NCD vs. HFD	-5.5	Yes	****	<0.0001
Interaction	2198	12	183.1	F (12, 959) = 1.205	P=0.2742		NCD vs. HFD+probucol	-1.231	No	ns	0.1957
day	19533	6	3255	F (6, 959) = 21.42	P<0.0001		HFD vs. HFD+probucol	4.268	Yes	****	<0.0001
groups	5293	2	2646	F (2, 959) = 17.41	P<0.0001
Residual	145737	959	152
							Test details	Mean 1	Mean 2	Mean Diff.	SE of diff.	N1	N2	t	DF
Spearman's test for heteroscedasticity
Rs of predicted Y vs. |residual|	0.4155						NCD vs. HFD	11.85	17.35	-5.5	0.9725	336	308	5.655	959
P value (one tailed)	<0.0001						NCD vs. HFD+probucol	11.85	13.08	-1.231	0.9511	336	336	1.295	959
Passed (P > 0.05)?	No						HFD vs. HFD+probucol	17.35	13.08	4.268	0.9725	308	336	4.389	959
Normality of Residuals
Test name	Statistics	P value	Passed normality test (alpha=0.05)?	P value summary
Anderson-Darling (A2*)	34.22	<0.0001	No	****
D'Agostino-Pearson omnibus (K2)	297	<0.0001	No	****
Shapiro-Wilk (W)	0.8736	<0.0001	No	****
Kolmogorov-Smirnov (distance)	0.127	<0.0001	No	****
Fig.1C
NCD	HFD	HFD+probucol		Table Analyzed	navigation latency to target time AUC column
73.86	133.7	56.68
76.26	112.3	43.76		Kruskal-Wallis test			Dunn's multiple comparisons test	Mean rank diff.	Significant?	Summary	Adjusted P Value
68.48	117	236		P value	0.0003		NCD vs. HFD	-33.33	Yes	***	0.0002	A-B
93.68	121.6	47.56		Exact or approximate P value?	Approximate		NCD vs. HFD+probucol	-8.917	No	ns	0.8444	A-C
120.9	49.26	55.91		P value summary	***		HFD vs. HFD+probucol	24.41	Yes	*	0.0118	B-C
55.78	92.2	44.6		Do the medians vary signif. (P < 0.05)?	Yes
79.08	192.4	72.46		Number of groups	3		Test details	Mean rank 1	Mean rank 2	Mean rank diff.	n1	n2
35.38	66.56	108.4		Kruskal-Wallis statistic	16.45		NCD vs. HFD	56.97	90.3	-33.33	48	44
40.64	122.6	97.89					NCD vs. HFD+probucol	56.97	65.89	-8.917	48	48
78.34	117.6	104.1		Data summary			HFD vs. HFD+probucol	90.3	65.89	24.41	44	48
51.12	58.68	81.76		Number of treatments (columns)	3
187.8	118.3	97.6		Number of values (total)	140
60.24	23.9	29.8
65.82	57.82	36.6
20.44	116.5	110.2		Number of families	1
41.66	33.34	96.34		Number of comparisons per family	3
114.2	64.74	21.92		Alpha	0.05
98.3	95.38	12.42
35.82	70.76	56.12
10.98	75.5	66.9
18.86	77.84	93.72
31.26	58.4	91.92
33.72	186.2	65.02
140.7	105.7	39.92
78.08	157.4	113.8
68.4	148.9	48.98
72.9	207.7	91.22
75.36	69.08	77.16
102.9	134.7	52.16
45.36	69.26	56.76
79.44	98.74	150
33.34	200.4	47.44
49.22	40.34	112.6
42.1	96.78	105.5
89.16	157.6	141.1
120.3	142.2	102.8
43.54	155.3	83.74
78.92	87.66	55.52
45.48	74.42	87.26
72.96	118.9	58.5
64.82	51.78	116.2
59.5	108.4	51.88
38.54	161.2	26.96
46.82	21.88	14.22
58.9		79.56
45		104.8
82.12		39.16
123.8		86.98
Fig.1E
NCD	HFD	HFD+probucol		Table Analyzed	60s time in target quadrant (NW) %
39.73	42	29.93		Data sets analyzed	A-C
33.87	36.6	39.47
38.07	37.33	37.8		ANOVA summary						Number of families	1
46.27	25.4	59.73		F	5.001					Number of comparisons per family	3
52.33	46.2	56.73		P value	0.0085					Alpha	0.05
26.2	22.73	56.93		P value summary	**
32.13	41.6	74.53		Significant diff. among means (P < 0.05)?	Yes					Tukey's multiple comparisons test	Mean Diff.	95.00% CI of diff.	Significant?	Summary	Adjusted P Value
42.73	20.4	43.53		R square	0.08931					NCD vs. HFD	7.677	1.770 to 13.58	Yes	**	0.0072	A-B
65	37.33	30.6								NCD vs. HFD+probucol	2.252	-3.525 to 8.029	No	ns	0.6244	A-C
31.8	27.67	26		Brown-Forsythe test						HFD vs. HFD+probucol	-5.424	-11.33 to 0.4826	No	ns	0.0788	B-C
38.87	24.67	16.07		F (DFn, DFd)	1.221 (2, 102)
35.53	28.6	48.93		P value	0.2992					Test details	Mean 1	Mean 2	Mean Diff.	SE of diff.	n1	n2	q	DF
43.2	24.47	41.93		P value summary	ns					NCD vs. HFD	40.04	32.36	7.677	2.484	36	33	4.371	102
34.33	37.33	36.27		Are SDs significantly different (P < 0.05)?	No					NCD vs. HFD+probucol	40.04	37.79	2.252	2.429	36	36	1.311	102
38.27	34.8	32.33								HFD vs. HFD+probucol	32.36	37.79	-5.424	2.484	33	36	3.089	102
34.2	33.27	39.53		Bartlett's test
62.27	24.33	36.87		Bartlett's statistic (corrected)	4.63
18.93	37.2	45.87		P value	0.0988
46.07	47.8	45.93		P value summary	ns
37.93	15.07	39.53		Are SDs significantly different (P < 0.05)?	No
49.13	39.87	26.87
44.13	34.07	28.6		ANOVA table	SS	DF	MS	F (DFn, DFd)	P value
23.13	31.27	42		Treatment (between columns)	1062	2	531.1	F (2, 102) = 5.001	P=0.0085
32.87	26.8	21.6		Residual (within columns)	10832	102	106.2
44.8	42.13	30.4		Total	11895	104
40.93	28.47	32.27
35.4	45.2	39.33		Model comparison	SS	DF	Probability it is correct
38.87	25.8	45.13		Null H. All population means identical	11895	104	5.896%
38.13	25.07	35.07		Alternative H: Distinct population means	10832	102	94.1%
50.27	38.13	48.33		Ratio of probabilities			15.96
41.47	30.13	42.4		Difference in AICc			5.54
54.93	38	25.73
44.47	18.27	25.07		Normality of Residuals
46.13		17.8		Test name	Statistics	P value	Passed normality test (alpha=0.05)?	P value summary
28.2		30		Anderson-Darling (A2*)	0.4539	0.2652	Yes	ns
30.87		31.27		D'Agostino-Pearson omnibus (K2)	8.13	0.0172	No	*
				Shapiro-Wilk (W)	0.9793	0.099	Yes	ns
				Kolmogorov-Smirnov (distance)	0.06128	0.1	Yes	ns
				Data summary
				Number of treatments (columns)	3
				Number of values (total)	105
Fig.1F
NCD	HFD	HFD+probucol
47.4	44.95	48.96		Table Analyzed	60s mean distance to target cm
48.02	49.53	44.61		Data sets analyzed	A-C
49.5	48.7	45.89
42.3	49.85	36.51		ANOVA summary						Number of families	1
37.42	38.81	33.72		F	4.638					Number of comparisons per family	3
51.98	56.78	37.03		P value	0.0118					Alpha	0.05
42.8	40.15	30.02		P value summary	*
45.29	55.89	43.22		Significant diff. among means (P < 0.05)?	Yes					Tukey's multiple comparisons test	Mean Diff.	95.00% CI of diff.	Significant?	Summary	Adjusted P Value
33.19	45.52	46.74		R square	0.08337					NCD vs. HFD	-4.189	-7.527 to -0.8499	Yes	**	0.0099	A-B
53.3	50.37	57.16								NCD vs. HFD+probucol	-1.272	-4.537 to 1.994	No	ns	0.625	A-C
46.04	54.82	59.35		Brown-Forsythe test						HFD vs. HFD+probucol	2.917	-0.4217 to 6.256	No	ns	0.0995	B-C
47.3	48.67	36.18		F (DFn, DFd)	0.4944 (2, 102)
45.62	57.67	45.36		P value	0.6114					Test details	Mean 1	Mean 2	Mean Diff.	SE of diff.	n1	n2	q	DF
46.22	52.21	46.83		P value summary	ns					NCD vs. HFD	44.82	49	-4.189	1.404	36	33	4.22	102
43.73	46.56	47.77		Are SDs significantly different (P < 0.05)?	No					NCD vs. HFD+probucol	44.82	46.09	-1.272	1.373	36	36	1.31	102
46.19	46.31	43.27								HFD vs. HFD+probucol	49	46.09	2.917	1.404	33	36	2.939	102
32.34	56.72	44.95		Bartlett's test
60.36	44.89	43.74		Bartlett's statistic (corrected)	1.517
45.01	46.68	45.6		P value	0.4685
45.34	62.14	49.58		P value summary	ns
43.64	50.4	53.96		Are SDs significantly different (P < 0.05)?	No
42.48	45.01	54.17
52.99	47.71	48.23		ANOVA table	SS	DF	MS	F (DFn, DFd)	P value
45.18	55.03	46.89		Treatment (between columns)	314.7	2	157.4	F (2, 102) = 4.638	P=0.0118
43.17	39.71	47.31		Residual (within columns)	3461	102	33.93
41.96	45.09	45.19		Total	3775	104
46.05	44.34	42.85
46.74	51.94	43.69		Model comparison	SS	DF	Probability it is correct
40.81	51.53	47.44		Null H. All population means identical	3775	104	8.1%
38.82	47.76	42.73		Alternative H: Distinct population means	3461	102	91.9%
42.15	49.08	40.84		Ratio of probabilities			11.35
39.06	41.36	50.66		Difference in AICc			4.858
41.87	50.94	53.7
41.2		54.18		Normality of Residuals
47.82		56.52		Test name	Statistics	P value	Passed normality test (alpha=0.05)?	P value summary
50.05		44.27		Anderson-Darling (A2*)	0.8262	0.0319	No	*
				D'Agostino-Pearson omnibus (K2)	1.212	0.5454	Yes	ns
				Shapiro-Wilk (W)	0.9828	0.1919	Yes	ns
				Kolmogorov-Smirnov (distance)	0.0855	0.0564	Yes	ns
				Data summary
				Number of treatments (columns)	3
				Number of values (total)	105
Fig.1G
NCD	HFD	HFD+probucol
1	4	2		Table Analyzed	60s target crossing events		Number of families	1
5	3	3					Number of comparisons per family	3
5	2	3		Kruskal-Wallis test			Alpha	0.05
5	3	4		P value	0.0204
8	3	10		Exact or approximate P value?	Approximate		Dunn's multiple comparisons test	Mean rank diff.	Significant?	Summary	Adjusted P Value
0	3	10		P value summary	*		NCD vs. HFD	20.09	Yes	*	0.0165	A-B
2	2	8		Do the medians vary signif. (P < 0.05)?	Yes		NCD vs. HFD+probucol	7.917	No	ns	0.7894	A-C
6	2	3		Number of groups	3		HFD vs. HFD+probucol	-12.17	No	ns	0.2773	B-C
7	3	1		Kruskal-Wallis statistic	7.787
5	1	1					Test details	Mean rank 1	Mean rank 2	Mean rank diff.	n1	n2
3	1	1		Data summary			NCD vs. HFD	62.03	41.94	20.09	36	33
3	2	3		Number of treatments (columns)	3		NCD vs. HFD+probucol	62.03	54.11	7.917	36	36
4	2	4		Number of values (total)	105		HFD vs. HFD+probucol	41.94	54.11	-12.17	33	36
3	4	1
4	5	2
2	1	6
6	2	5
2	2	6
5	5	8
7	1	7
4	3	3
4	2	4
4	1	4
3	2	2
2	4	3
2	1	2
4	3	0
3	2	6
4	1	3
6	3	6
2	3	2
7	5	1
2	4	2
4		2
4		1
0		3
Fig.1I
	HFD												HFD+probucol
Empty		65.7415	40.7106	38.4799	51.8049	30.2029	64.872	38.7004	39.7059	37.62	48.1173	23.7669	50.4569	47.6264	45.999	60.1112	44.5892	43.5262	42.5186	23.3852	38.9334	53.95	11.4342	54.4286
Stranger		58.803	59.3551	52.9917	46.7821	62.2378	53.1532	30.9449	60.0437	40.2626	41.9439	32.8891	51.9115	65.5478	53.5762	81.5473	54.8471	77.5145	74.7065	84.7361	27.2276	40.3778	60.8634	67.4372
Table Analyzed	2 groups-1 NCD unshown Time around cage (%)
Two-way RM ANOVA	Matching: Stacked					Compare each cell mean with the other cell mean in that column
Assume sphericity?	Yes
Alpha	0.05					Number of families	1
						Number of comparisons per family	2
Source of Variation	% of total variation	P value	P value summary	Significant?		Alpha	0.05
Interaction	4.577	0.115	ns	No
Cage	15.21	0.0069	**	Yes		Sidak's multiple comparisons test	Predicted (LS) mean diff.	95.00% CI of diff.	Significant?	Summary	Adjusted P Value
Group	3.869	0.1689	ns	No
Subject	40.02	0.3946	ns	No		Empty - Stranger
						HFD	-5.426	-19.37 to 8.522	No	ns	0.5898
ANOVA table	SS	DF	MS	F (DFn, DFd)	P value	HFD+probucol	-18.61	-31.97 to -5.257	Yes	**	0.006
Interaction	498.9	1	498.9	F (1, 21) = 2.703	P=0.1150
Cage	1658	1	1658	F (1, 21) = 8.984	P=0.0069
Group	421.7	1	421.7	F (1, 21) = 2.031	P=0.1689	Test details	Predicted (LS) mean 1	Predicted (LS) mean 2	Predicted (LS) mean diff.	SE of diff.	N1	N2	t	DF
Subject	4361	21	207.7	F (21, 21) = 1.125	P=0.3946
Residual	3876	21	184.6			Empty - Stranger
						HFD	43.61	49.04	-5.426	5.793	11	11	0.9367	21
Difference between row means						HFD+probucol	43.08	61.69	-18.61	5.546	12	12	3.356	21
Mean of Empty	43.35
Mean of Stranger	55.36
Difference between means	-12.02
SE of difference	4.01
95% CI of difference	-20.36 to -3.680
Difference between column means
Mean of HFD	46.32
Mean of HFD+probucol	52.39
Difference between means	-6.061
SE of difference	4.254
95% CI of difference	-14.91 to 2.785
Interaction CI
Mean diff, A1 - B1	0.5312
Mean diff, A2 - B2	-12.65
(A1 -B1) - (A2 - B2)	13.19
95% CI of difference	-3.492 to 29.86
(B1 - A1) - (B2 - A2)	-13.19
95% CI of difference	-29.86 to 3.492
Data summary
Number of columns (Group)	2
Number of rows (Cage)	2
Fig.1J
	HFD												HFD+probucol
Empty		65.6211	39.7924	40.5783	48.0118	25.1118	62.1716	38.7286	42.9133	43.0552	48.1627	26.2336	51.2544	48.8362	45.7689	60.2417	45.0703	38.657	40.7239	28.8066	43.7614	55.2187	13.9625	53.4332
Stranger		51.1746	53.3772	43.8367	39.5186	58.2535	54.8903	38.4982	54.5475	47.273	46.1769	39.1518	50.7558	63.8883	50.6984	71.2435	55.8306	70.8183	70.1586	83.7559	57.1865	37.4606	63.3827	61.2112
Table Analyzed	2 groups-1 NCD unshown Distance around cage (%)
Two-way RM ANOVA	Matching: Stacked					Compare each cell mean with the other cell mean in that column
Assume sphericity?	Yes
Alpha	0.05					Number of families	1
						Number of comparisons per family	2
Source of Variation	% of total variation	P value	P value summary	Significant?		Alpha	0.05
Interaction	6.476	0.0827	ns	No
cage	17.23	0.0073	**	Yes		Sidak's multiple comparisons test	Predicted (LS) mean diff.	95.00% CI of diff.	Significant?	Summary	Adjusted P Value
Group	6.751	0.0341	*	Yes
Subject	27.61	0.8136	ns	No		Empty - Stranger
						HFD	-4.211	-16.95 to 8.528	No	ns	0.6807
ANOVA table	SS	DF	MS	F (DFn, DFd)	P value	HFD+probucol	-17.55	-29.75 to -5.359	Yes	**	0.0046
Interaction	511	1	511	F (1, 21) = 3.319	P=0.0827
cage	1359	1	1359	F (1, 21) = 8.831	P=0.0073
Group	532.7	1	532.7	F (1, 21) = 5.136	P=0.0341	Test details	Predicted (LS) mean 1	Predicted (LS) mean 2	Predicted (LS) mean diff.	SE of diff.	N1	N2	t	DF
Subject	2178	21	103.7	F (21, 21) = 0.6738	P=0.8136
Residual	3232	21	153.9			Empty - Stranger
						HFD	43.67	47.88	-4.211	5.29	11	11	0.7959	21
Difference between row means						HFD+probucol	43.81	61.37	-17.55	5.065	12	12	3.466	21
Mean of Empty	43.74
Mean of Stranger	54.62
Difference between means	-10.88
SE of difference	3.662
95% CI of difference	-18.50 to -3.267
Difference between column means
Mean of HFD	45.78
Mean of HFD+probucol	52.59
Difference between means	-6.812
SE of difference	3.006
95% CI of difference	-13.06 to -0.5611
Interaction CI
Mean diff, A1 - B1	-0.1403
Mean diff, A2 - B2	-13.48
(A1 -B1) - (A2 - B2)	13.34
95% CI of difference	-1.887 to 28.58
(B1 - A1) - (B2 - A2)	-13.34
95% CI of difference	-28.58 to 1.887
Data summary
Number of columns (Group)	2
Number of rows (cage)	2
Number of subjects (Subject)	23
[truncated: 95 more columns]

## Sheet: Fig.2
Fig.2A
				Table Analyzed	Number of downward explorations
NCD	HFD	HFD+probucol
9	1	1		Kruskal-Wallis test				Number of families	1
14	8	5		P value	0.0044			Number of comparisons per family	3
5	4	7		Exact or approximate P value?	Approximate			Alpha	0.05
9	3	6		P value summary	**
4	13	2		Do the medians vary signif. (P < 0.05)?	Yes			Dunn's multiple comparisons test	Mean rank diff.	Significant?	Summary	Adjusted P Value
10	3	4		Number of groups	3			NCD vs. HFD	11.42	Yes	*	0.0216	A-B
6	1	2		Kruskal-Wallis statistic	10.85			NCD vs. HFD+probucol	12.38	Yes	**	0.0088	A-C
7	5	0						HFD vs. HFD+probucol	0.9508	No	ns	>0.9999	B-C
2	3	9		Data summary
12	2	3		Number of treatments (columns)	3			Test details	Mean rank 1	Mean rank 2	Mean rank diff.	n1	n2
10	2	2		Number of values (total)	35			NCD vs. HFD	25.83	14.41	11.42	12	11
18		2						NCD vs. HFD+probucol	25.83	13.46	12.38	12	12
								HFD vs. HFD+probucol	14.41	13.46	0.9508	11	12
Fig.2B
NCD	HFD	HFD+probucol		Table Analyzed	Time in Zone (%) - open arms			Number of families	1
3.87	0	0						Number of comparisons per family	3
7.21	2.12	2.63		Kruskal-Wallis test				Alpha	0.05
0.11	0.87	0.41		P value	0.0154
3.43	0	0.45		Exact or approximate P value?	Approximate			Dunn's multiple comparisons test	Mean rank diff.	Significant?	Summary	Adjusted P Value
0.07	6.87	0.93		P value summary	*			NCD vs. HFD	10.93	Yes	*	0.0272	A-B
2.57	0	0		Do the medians vary signif. (P < 0.05)?	Yes			NCD vs. HFD+probucol	9.667	No	ns	0.055	A-C
1.39	0	1.64		Number of groups	3			HFD vs. HFD+probucol	-1.265	No	ns	>0.9999	B-C
1.39	0	0		Kruskal-Wallis statistic	8.348
0	0.43	2.07						Test details	Mean rank 1	Mean rank 2	Mean rank diff.	n1	n2
5.99	0.13	0		Data summary				NCD vs. HFD	24.75	13.82	10.93	12	11
4.47	0	0.11		Number of treatments (columns)	3			NCD vs. HFD+probucol	24.75	15.08	9.667	12	12
7.31		0		Number of values (total)	35			HFD vs. HFD+probucol	13.82	15.08	-1.265	11	12
Fig.2C
NCD	HFD	HFD+probucol
9.01	0	0		Table Analyzed	Distance in Zone (%) - open arms			Number of families	1
12.16	3.65	3.25						Number of comparisons per family	3
0.13	0.56	0.51		Kruskal-Wallis test				Alpha	0.05
6.41	0	0.56		P value	0.0137
0.05	11.39	2.17		Exact or approximate P value?	Approximate			Dunn's multiple comparisons test	Mean rank diff.	Significant?	Summary	Adjusted P Value
4.66	0	0		P value summary	*			NCD vs. HFD	11.38	Yes	*	0.0198	A-B
1.51	0	2.67		Do the medians vary signif. (P < 0.05)?	Yes			NCD vs. HFD+probucol	9.375	No	ns	0.0665	A-C
1.6	0	0		Number of groups	3			HFD vs. HFD+probucol	-2.008	No	ns	>0.9999	B-C
0	0.35	2.46		Kruskal-Wallis statistic	8.588
13.34	0.09	0						Test details	Mean rank 1	Mean rank 2	Mean rank diff.	n1	n2
10.68	0	0.45		Data summary				NCD vs. HFD	24.79	13.41	11.38	12	11
14.63		0		Number of treatments (columns)	3			NCD vs. HFD+probucol	24.79	15.42	9.375	12	12
				Number of values (total)	35			HFD vs. HFD+probucol	13.41	15.42	-2.008	11	12
Fig.2D
NCD	HFD	HFD+probucol		Table Analyzed	open arms entries
1		0					Number of families	1
6	0	3		Kruskal-Wallis test			Number of comparisons per family	3
1	2	1		P value	0.0278		Alpha	0.05
3	3	2		Exact or approximate P value?	Approximate
1	0	1		P value summary	*		Dunn's multiple comparisons test	Mean rank diff.	Significant?	Summary	Adjusted P Value
5	4	0		Do the medians vary signif. (P < 0.05)?	Yes		NCD vs. HFD	10.12	Yes	*	0.0453	A-B
7	0	2		Number of groups	3		NCD vs. HFD+probucol	8.833	No	ns	0.0902	A-C
3	0	0		Kruskal-Wallis statistic	7.169		HFD vs. HFD+probucol	-1.284	No	ns	>0.9999	B-C
0	0	7
8	1	0		Data summary			Test details	Mean rank 1	Mean rank 2	Mean rank diff.	n1	n2	Z
2	2	1		Number of treatments (columns)	3		NCD vs. HFD	24.21	14.09	10.12	12	11	2.43
4	0	0		Number of values (total)	35		NCD vs. HFD+probucol	24.21	15.38	8.833	12	12	2.169
							HFD vs. HFD+probucol	14.09	15.38	-1.284	11	12	0.3084
Fig.2E
NCD	HFD	HFD+probucol		Table Analyzed	closed arms entries
15		8		Data sets analyzed	A-C
16	8	15
16	21	12		ANOVA summary
8	16	17		F	0.8657
10	8	11		P value	0.4304
16	16	14		P value summary	ns
12	7	4		Significant diff. among means (P < 0.05)?	No
11	9	11		R squared	0.05133
10	15	20
18	10	11		Brown-Forsythe test
11	9	15		F (DFn, DFd)	0.1398 (2, 32)
22	6	12		P value	0.8701
				P value summary	ns
				Are SDs significantly different (P < 0.05)?	No
				Bartlett's test
				Bartlett's statistic (corrected)	0.3459
				P value	0.8412
				P value summary	ns
				Are SDs significantly different (P < 0.05)?	No
				ANOVA table	SS	DF	MS	F (DFn, DFd)	P value
				Treatment (between columns)	32.78	2	16.39	F (2, 32) = 0.8657	P=0.4304
				Residual (within columns)	605.8	32	18.93
				Total	638.6	34
				Normality of Residuals
				Test name	Statistics	P value	Passed normality test (alpha=0.05)?	P value summary
				Anderson-Darling (A2*)	0.4702	0.2321	Yes	ns
				D'Agostino-Pearson omnibus (K2)	1.126	0.5694	Yes	ns
				Shapiro-Wilk (W)	0.9697	0.4364	Yes	ns
				Kolmogorov-Smirnov (distance)	0.141	0.0759	Yes	ns
				Data summary
				Number of treatments (columns)	3
				Number of values (total)	35
Fig.2F
NCD	HFD	HFD+probucol		Table Analyzed	Time in Zone (%) - closed arms
87.77		94.71
71.44	95.21	84.63		Kruskal-Wallis test
89.99	81.15	86.8		P value	0.1647
87.31	89.61	84.07		Exact or approximate P value?	Approximate
92.33	91.03	90.44		P value summary	ns
85.47	73.99	85.68		Do the medians vary signif. (P < 0.05)?	No
86.05	93.76	94.39		Number of groups	3
89.67	94.97	95.2		Kruskal-Wallis statistic	3.607
93.84	82.97	80.65
77.01	90.55	90.12		Data summary
83.32	90.41	93.69		Number of treatments (columns)	3
72.93	96.11	90.61		Number of values (total)	35
Fig.2G
NCD	HFD	HFD+probucol		Table Analyzed	Distance in closed arms (%)					Number of families	1
77.9		90.57		Data sets analyzed	A-C					Number of comparisons per family	3
63.49	89.33	81.68								Alpha	0.05
84.79	77.64	82.3		ANOVA summary
77.7	87.6	79.98		F	4.621					Tukey's multiple comparisons test	Mean Diff.	95.00% CI of diff.	Below threshold?	Summary	Adjusted P Value
84.94	86.87	81.37		P value	0.0173					NCD vs. HFD	-7.723	-14.89 to -0.5597	Yes	*	0.0324	A-B
78.89	68.66	81.63		P value summary	*					NCD vs. HFD+probucol	-7.401	-14.41 to -0.3954	Yes	*	0.0366	A-C
83.56	90.32	89.38		Significant diff. among means (P < 0.05)?	Yes					HFD vs. HFD+probucol	0.3217	-6.841 to 7.485	No	ns	0.9933	B-C
82.98	91.9	92.09		R squared	0.2241
90.18	79.98	77.25								Test details	Mean 1	Mean 2	Mean Diff.	SE of diff.	n1	n2	q	DF
67.86	87.44	85.6		Brown-Forsythe test						NCD vs. HFD	77.61	85.33	-7.723	2.915	12	11	3.747	32
73.52	86.84	88.52		F (DFn, DFd)	0.9152 (2, 32)					NCD vs. HFD+probucol	77.61	85.01	-7.401	2.851	12	12	3.671	32
65.49	92.06	89.74		P value	0.4107					HFD vs. HFD+probucol	85.33	85.01	0.3217	2.915	11	12	0.1561	32
				P value summary	ns
				Are SDs significantly different (P < 0.05)?	No
				Bartlett's test
				Bartlett's statistic (corrected)	3.024
				P value	0.2205
				P value summary	ns
				Are SDs significantly different (P < 0.05)?	No
				ANOVA table	SS	DF	MS	F (DFn, DFd)	P value
				Treatment (between columns)	450.7	2	225.3	F (2, 32) = 4.621	P=0.0173
				Residual (within columns)	1560	32	48.76
				Total	2011	34
				Normality of Residuals
				Test name	Statistics	P value	Passed normality test (alpha=0.05)?	P value summary
				Anderson-Darling (A2*)	0.6791	0.0696	Yes	ns
				D'Agostino-Pearson omnibus (K2)	3.097	0.2126	Yes	ns
				Shapiro-Wilk (W)	0.9487	0.1031	Yes	ns
				Kolmogorov-Smirnov (distance)	0.134	0.1	Yes	ns
				Data summary
				Number of treatments (columns)	3
				Number of values (total)	35
Fig.2H
NCD	HFD	HFD+probucol
77.84	79.31	69.26
64.64	64.06	79.98
58.36	60.44	70
64.6	77.58	73.37
33.53	82.48	74.79
74.24	77.36	79.33
71.68	77.93	78.89
65.3	78.5	66.31
68.6	68.17	78.32
53.31	83.64	92.39
84.53	87.69	81.07
68.01		85.04
Table Analyzed	immobility duration %
Kruskal-Wallis test			Number of families	1
P value	0.0155		Number of comparisons per family	3
Exact or approximate P value?	Approximate		Alpha	0.05
P value summary	*
Do the medians vary signif. (P < 0.05)?	Yes		Dunn's multiple comparisons test	Mean rank diff.	Significant?	Summary	Adjusted P Value
Number of groups	3		NCD vs. HFD	-9.379	No	ns	0.085	A-B
Kruskal-Wallis statistic	8.33		NCD vs. HFD+probucol	-11.33	Yes	*	0.0202	A-C
			HFD vs. HFD+probucol	-1.955	No	ns	>0.9999	B-C
Data summary
Number of treatments (columns)	3		Test details	Mean rank 1	Mean rank 2	Mean rank diff.	n1	n2
Number of values (total)	35		NCD vs. HFD	11.17	20.55	-9.379	12	11
			NCD vs. HFD+probucol	11.17	22.5	-11.33	12	12
			HFD vs. HFD+probucol	20.55	22.5	-1.955	11	12
Fig.2I
NCD	HFD	HFD+probucol
5042.96	5179.75	6318.71
8782.52	9195.19	4909.66
9201.07	8766.42	6517.47
7459.54	5271.39	6835.03
14651.8	4674.72	5601.63
6476.34	5225.67	4924.8
6872.69	5275.21	5597.02
8177.74	4847.03	7984.03
7096.57	6255.27	5056.66
10934.1	3643.7	2725.61
3979.05	3465.77	4750.27
7308.88		3315.48
Table Analyzed	Global Activity Total
Kruskal-Wallis test			Number of families	1
P value	0.0127		Number of comparisons per family	3
Exact or approximate P value?	Approximate		Alpha	0.05
P value summary	*
Do the medians vary signif. (P < 0.05)?	Yes		Dunn's multiple comparisons test	Mean rank diff.	Significant?	Summary	Adjusted P Value
Number of groups	3		NCD vs. HFD	10.54	Yes	*	0.0413	A-B
Kruskal-Wallis statistic	8.738		NCD vs. HFD+probucol	11	Yes	*	0.0257	A-C
			HFD vs. HFD+probucol	0.4621	No	ns	>0.9999	B-C
Data summary
Number of treatments (columns)	3		Test details	Mean rank 1	Mean rank 2	Mean rank diff.	n1	n2
Number of values (total)	35		NCD vs. HFD	25.08	14.55	10.54	12	11
			NCD vs. HFD+probucol	25.08	14.08	11	12	12
			HFD vs. HFD+probucol	14.55	14.08	0.4621	11	12

## Sheet: Fig.3
Fig.3A
	NCD												HFD												HFD+probucol														NCD	HFD	HFD+probucol		NCD vs HFD
-3	21.7	23.2	24.8	24	28.9	23.1	25.3	22.9	26	24.9	24	24.4	23.7	25	26.5	24.4	25.7	25.7	26.4	24.3	25.2	25.7	23.8	24.3	24.2	24.5	24.6	25.6	25.1	26.6	25.2	28.1	22.7	24.6	24.2	23.3		Best-fit values					Are the slopes equal?
-2	21.8	23.6	24.9	22.6	28.6	22.9	26.1	23.6	25.5	25.4	24.8	24.9	23	24.5	25.9	24	25.5	25.4	26.2	23.6	24.7	26	24	24.5	24.1	24.5	24.4	26.6	25.5	25.2	25.9	28.4	22.3	23.6	24	23.6		Slope	0.2464	1.065	1.063		F = 100.8. DFn = 1, DFd = 56
-1	21.7	23.9	25.3	23.2	29.4	23.4	26.7	23.8	25.6	25.6	25.2	24.3	23.9	25.3	26.6	24.6	25.3	25.9	26.9	23.1	24.9	26	23.6	24.7	24	25.2	25	27	26.2	26.1	25.7	29.1	22.9	24.4	24.5	23.9		Y-intercept	26.75	31.32	31.19		P<0.0001
0	23.5	25.2	25.7	24.8	31	24.3	28	24.3	26.3	28.2	26.7	26.2	24.5	26.1	27.3	26	27	26	28.6	24.8	26.3	28	23	25.7	25.4	27	26.4	28	27.2	27.8	27.6	30.8	23.5	25.8	26.3	25.2		X-intercept	-108.6	-29.41	-29.34
0.857143	24.1	26.5	27	26	32.3	25.6	29.6	25.4	28.2	28.2	27.3	26.9	27.4	31.3	32.8	31.3	32.5	30.5	31.8	30	31.1	30.2	19.4	29.9	28.5	30.3	30.7	32.2	32.3	25.6	32.1	35.8	21	24.8	24.8	22		1/slope	4.058	0.9391	0.9404		If the overall slopes were identical, there is less than a 0.01% chance of randomly choosing
1.85714	25	27	28.7	27.1	33.1	25.9	30.3	25.6	28.3	29	28	27.3	29.3	35.2	36	35	36	32.8	33.7	32.5	34.3	31.9	26	32.2	30.8	31.8	33	35.3	35.9	32.5	33.9	39.2	26.5	30	29.1	27.2							data points with slopes this different. You can conclude that the differences between the slopes are
2.85714	25.5	26.7	29.8	27.2	33.3	26.3	31.5	26.4	29.3	29.6	28.4	27.9	30.3	38	39.1	38.1	39.2	34.8	35.4	35.5	35.9	34.1	28.4	34.6	32.6	33	34.8	37.1	38.7	35.9	35.7	41.1	28.4	32.6	30.2	30		Std. Error					extremely significant.
3.85714	26.6	27.1	30.3	28.3	34.8	27.1	32.1	26.8	30	29.8	28.8	28.5	32.4	40.5	42.8	40.8	41.9	37.2	37.6	37.8	37.3	36.3	30.6	36	35.7	35	37.6	40	41.4	39	38.1	44.9	29.7	35.4	32.3	32.1		Slope	0.02238	0.07838	0.08022
5.28571	26.5	26.5	29.8	27.8	33.9	27.5	32.5	26.4	29.5	29.4	28.3	28.1	32.1	40.8	43.8	43	43.6	37	37.8	38.3	37.5	35.2	31.8	36.2	34.9	35.5	38.3	40.8	43.6	41.3	38.9	45.2	30.2	35.3	33.5	34.7		Y-intercept	0.3243	1.135	1.162		Because the slopes differ so much, it is not possible to test whether the intercepts differ significantly.
6	24.8	25.5	28.8	26	32.7	26	30.9	26	29	28	27.6	27.4	30.2	38.7	42.7	41	42.8	35.8	35.1	37.4	35.7	34.2	30.1	34.8	34.4	33.2	36	39.6	42.8	39.7	37.4	43.4	29.7	33.8	32.2	33.7
7.28571	25.1	25.9	26.3	26.4	32.8	29.4	32.2	26.6	29	29.6	28.5	28	31.6	40.6	48.2	44	46.7	38.1	38.5	39.6	39.2	37.4	33.1	37.5	38.2	35	37.4	44.5	47	44	41.8	48	32.2	37.5	35.6	37.5		95% Confidence Intervals
8.14286	25.3	26.9	30.4	25.1	33.3	27.2	33.5	26.9	29.7	29.7	28.7	28.4	32.3	43	50.5	45	49.3	40	40.2	40.4	40.4	39.3	33	39.2	41	36	38.6	48.1	49.5	45.7	44.6	51.6	31.7	38.5	37.2	38.6		Slope	0.2006 to 0.2923	0.9043 to 1.225	0.8990 to 1.228		HFD vs HFD+probucol
9.42857	26.5	27.3	31.7	26.6	35.7	27.8	33.7	27.5	31.1	30.6	29.7	29.6	34.2	47.2	52.7	48.7	52.6	43.1	43.9	43.3	41.7	41	36.3	41.2	43.8	38.5	42.4	51.2	52.2	50.5	48	54	33.3	42.6	39.9	42.1		Y-intercept	26.09 to 27.41	28.99 to 33.65	28.81 to 33.57		Are the slopes equal?
10.1429	26.8	27.7	31.7	27	36.1	27.4	33.5	27.2	29.7	29.4	29.9	29.7	36.3	49.6	55.1	51.8	55.4	45.4	45.8	46.7	43.4	43.9	38.3	43.6	46.2	39.6	44.5	53.8	53.5	52.6	49.9	55.6	34.5	44.9	41.8	44.5		X-intercept	-136.1 to -89.66	-36.82 to -23.90	-36.95 to -23.72		F = 0.0001934. DFn = 1, DFd = 56
10.8571	26.9	27.9	32	27.1	36.2	27.9	35	27.7	30.9	30	30.1	30	37.8	51	56.2	52.7	57	48.5	48.6	48.4	44.8	46.3	40.5	45.9	49.1	41.3	46.4	54.9	55.3	54.5	50.5	57.4	35.9	46.9	44.9	47.5							P=0.9890
11.7143	27.9	29.3	33.1	28.4	37.4	29	35.6	28.4	31.2	31	30.2	30.5	39.9	52	56.9	54	57.6	50.3	50.6	51.9	47.6	50	43.5	48.2	51.4	44.5	49.6	57.1	56.1	56.4	52	58.7	37.6	49.5	48.4	49.1		Goodness of Fit
12.4286	27.7	28.7	31.9	27.6	35.1	28.4	34.9	27.9	30.7	30.3	30.3	29.7	40.5	52	56.1	53	56.6	50.8	50.4	51.6	48.5	50.5	44.5	48.4	50.6	44.8	50.1	56	54.5	55.8	50.4	57.6	37.4	49.3	48.4	48.8		R squared	0.8123	0.8683	0.8626		If the overall slopes were identical, there is a 98.9% chance of randomly choosing
14.2857	26.3	27.2	31	26.5	34.5	28.1	34.6	27.3	29.8	29.3	28.9	29.1	40.9	49.7	54	51.9	53	49.7	48.9	49.6	49.6	52.7	43.9	48.4	48.5	44.3	49.1	53.6	51.8	53.4	50.2	55.7	38.1	48.5	49.8	46.6		Sy.x	1.069	3.745	3.832		data points with slopes this different. You can conclude that the differences between the slopes are
15.2857	26.7	27.8	31.6	27.6	36.2	28.8	35.9	27.6	30.7	30.6	29.6	29.5	40.6	49.6	54.8	51.8	52.6	49.7	51	48.6	49.7	52.3	43	47.7	49.4	46	48.1	54.1	53.2	55.3	50	56.5	36.9	46.8	48.6	45.9							not significant.
16.1429	27.7	28.7	33.2	27.8	37.7	29.5	37.2	28	31	30.8	31.2	30.3	41.7	51	56	53.6	54	50.3	53	50.3	50.7	53.2	44.1	49.1	50.2	45.6	50.2	55	54.4	56.6	50.8	58.2	37.2	48	49.1	47.1		Is slope significantly non-zero?
17	28.2	29.2	35.3	28.9	37.5	30.5	37.9	28.4	32.5	31.2	30.8	30.8	42	53.1	57.6	55.1	57	51.9	54.2	53	53	55.1	46	51.2	52.3	47.3	51.9	56.9	56.7	57.8	51.8	59.5	38.6	50	51.6	48		F	121.2	184.6	175.7		Since the slopes are not significantly different, it is possible to calculate one slope for all the data.
18.2857	29	30	34.7	29.5	38	30	28.8	29.5	34.3	31.1	33	32.8	42.5	54	58.1	56.1	58.8	53	53.6	54.2	53.2	56.4	48.2	51.7	54.1	47.8	53.3	58	57.4	59.4	53.4	60.8	39.1	51.8	53.9	50.1		DFn, DFd	1, 28	1, 28	1, 28		The pooled slope equals 1.064.
19.1429	29.5	30.3	35.5	30.2	37.1	31.1	39.6	30.3	34.3	31.4	33.3	32.2	43.5	54.9	59	57.1	60.2	53.1	54.1	55.2	54.3	57	49.5	52.9	54.7	48.4	54.6	59.2	57.8	59.6	53.7	62.3	39.7	52.5	53.5	50.8		P value	<0.0001	<0.0001	<0.0001
20.5714	29.3	30.9	36	30.6	38	30.4	40.5	31.4	34	32.4	33.6	33.3		54.5	58.2	57.5	60	51.2	54	53.1	54.6	56.1	49.5	51.5	53.9	49.4	54.2	58.4	57.6	58.5	52.8	61	40.3	51.9	53.1	50.6		Deviation from zero?	Significant	Significant	Significant		Are the elevations or intercepts equal?
21.2857	28.7	29.4	35.4	29	37.9	30	39.2	30.3	34	32	33	32.1		52.6	57.3	56.4	58.2	49	53.4	53.4	55.8	56	48.9	51.5	52.7	49.5	53.7	58.1	57	57.7	52.4	61	40.3	51.4	53	49.6							F = 0.02214. DFn = 1, DFd = 57
21.7143	27.8	29.7	34.4	28.7	37.6	28.7	38.6	29.6	33	31.3	32.4	31.2		52.1	57	55.3	57.3	47.8	52.1	52.8	55.2	55.8	48.7	50.9	51.6	48.9	52.2	57.4	56.6	56.6	51.7	60	40.2	50.1	51.8	48.9		Runs test					P=0.8822
23.1429	27.5	29	33.1	28.1	36.1	28.5	36.1	28.9	31.8	31.8	31.4	30.9		49.8	55.5	51.5	52.6	43.7	50.1	51	54	55.7	45.7	48	47.7	47.6	49.4	56.3	54.2	55	50	59.8	39.7	47.8	51.9	46.2		Points above line	17	17	16
24.1429	27.8	30.1	33	28.6	37.1	29	36.5	28.2	32.3	32.7	31.3	30.5		49.3	55.3	53.4	53.3	39.5	51.8	51	53	56	45.2	47.7	47.9	47.9	49.5	56.5	54.2	55.8	52.7	60.8	40.3	47.7	53.4	44		Points below line	13	13	14		If the overall elevations were identical, there is a 88.22% chance of randomly
25.1429	26.8	29	31.8	28.1	35.3	28.1	36.2	28.5	30.5	31.9	32.3	32		51.5	57.7	54.1	54.4	36.8	53.8	53.8	55.4	56.5	46.5	50	49.2	48.4	49.8	58.2	54.9	57.7	52	62.7	39.9	48	54.5	43.9		Number of runs	7	5	5		choosing data points with elevations this different. You can conclude that the differences between the
26.1429	28.9	30.1	33.7	29.8	39.3	28.9	38.2	28.3	32.6	31.7	33.2	32.1		54.2	60.9	57.6	58.5	34.5	55.8	57.8	59	59.2	50.8	53.1	53.8	51.3	53.8	60.9	58.5	60.9	55	65.8	43.1	53.5	57.5	47.7		P value (runs test)	0.0007	<0.0001	<0.0001		elevations are not significant.
																																						Deviation from linearity	Significant	Significant	Significant
Fig.3B																																											Since the Y intercepts are not significantly different, it is possible to calculate one Y intercept for all the data.
																																						Equation	Y = 0.2464*X + 26.75	Y = 1.065*X + 31.32	Y = 1.063*X + 31.19		The pooled intercept equals 31.26.
	NCD	HFD	HFD+probucol
	145	854	545																																			Data
	229	829	364																																			Number of X values	30	30	30
	291	823	1068																																			Maximum number of Y replicates	1	1	1
	299	463	734																																			Total number of values	30	30	30
	135	714	705																																			Number of missing values	0	0	0
	187	757	688
	141	254	757
	242	485	706
Table Analyzed	gWAT mg
Brown-Forsythe ANOVA test			Number of families	1
F* (DFn, DFd)	18.74 (2.000, 15.22)		Number of comparisons per family	3
P value	<0.0001		Alpha	0.05
P value summary	****
Significant diff. among means (P < 0.05)?	Yes		Tamhane's T2 multiple comparisons test	Mean Diff.	95.00% CI of diff.	Significant?	Summary	Adjusted P Value
			NCD vs. HFD	-438.8	-680.7 to -196.8	Yes	**	0.0017	A-B
Welch's ANOVA test			NCD vs. HFD+probucol	-487.3	-706.5 to -268.0	Yes	***	0.0004	A-C
W (DFn, DFd)	31.31 (2.000, 10.95)		HFD vs. HFD+probucol	-48.5	-332.8 to 235.8	No	ns	0.9574	B-C
P value	<0.0001
P value summary	****		Test details	Mean 1	Mean 2	Mean Diff.	SE of diff.	n1	n2	t	DF
Significant diff. among means (P < 0.05)?	Yes		NCD vs. HFD	208.6	647.4	-438.8	81.18	8	8	5.404	8.273
			NCD vs. HFD+probucol	208.6	695.9	-487.3	74.14	8	8	6.572	8.548
Data summary			HFD vs. HFD+probucol	647.4	695.9	-48.5	104.8	8	8	0.4628	13.86
Number of treatments (columns)	3
Number of values (total)	24
Fig.3C
PBS	HFD	HFD+probucol
7.6	12.6	8.3
8.9	10.1	11.7
8.6	9.2	12.5
7.3	10.3	12.4
5.7	11.2	10.9
8	10.3	11.7
7.2	10.9	9.6
8.5	10.7	10.9
9.1	10.4	10.2
6.7	9.7	12.8
7.9	7.5	9.3
6.5	6.9	9.2
Table Analyzed	blood glucose mM HFD 5mo
Data sets analyzed	A-C
ANOVA summary						Number of families	1
F	16.75					Number of comparisons per family	3
P value	<0.0001					Alpha	0.05
P value summary	****
Significant diff. among means (P < 0.05)?	Yes					Tukey's multiple comparisons test	Mean Diff.	95.00% CI of diff.	Significant?	Summary	Adjusted P Value
R square	0.5037					NCD vs. HFD	-2.317	-3.692 to -0.9412	Yes	***	0.0007	A-B
						NCD vs. HFD+probucol	-3.125	-4.500 to -1.750	Yes	****	<0.0001	A-C
Brown-Forsythe test						HFD vs. HFD+probucol	-0.8083	-2.184 to 0.5671	No	ns	0.3316	B-C
F (DFn, DFd)	0.5583 (2, 33)
P value	0.5775					Test details	Mean 1	Mean 2	Mean Diff.	SE of diff.	n1	n2	q	DF
P value summary	ns					NCD vs. HFD	7.667	9.983	-2.317	0.5605	12	12	5.845	33
Are SDs significantly different (P < 0.05)?	No					NCD vs. HFD+probucol	7.667	10.79	-3.125	0.5605	12	12	7.884	33
						HFD vs. HFD+probucol	9.983	10.79	-0.8083	0.5605	12	12	2.039	33
Bartlett's test
Bartlett's statistic (corrected)	1.848
P value	0.3969
P value summary	ns
Are SDs significantly different (P < 0.05)?	No
ANOVA table	SS	DF	MS	F (DFn, DFd)	P value
Treatment (between columns)	63.14	2	31.57	F (2, 33) = 16.75	P<0.0001
Residual (within columns)	62.21	33	1.885
Total	125.4	35
Data summary
Number of treatments (columns)	3
Number of values (total)	36
Fig.3D
	NCD	HFD	HFD+probucol
	2.34192	3.38983	5.12821
	2.76243	2.80112	6.09756
	2.1097	4.01606	7.40741
	2.27273	3.87597	6.41026
	2.20751	4.80769	7.14286
	2.60417	4.97512	3.92157
	2.50627	2.48756	9.00901
		4.29185	3.30033
Table Analyzed	HOMA2-IR by specific insulin
Brown-Forsythe ANOVA test			Number of families	1
F* (DFn, DFd)	17.81 (2.000, 10.25)		Number of comparisons per family	3
P value	0.0005		Alpha	0.05
P value summary	***
Significant diff. among means (P < 0.05)?	Yes		Tamhane's T2 multiple comparisons test	Mean Diff.	95.00% CI of diff.	Significant?	Summary	Adjusted P Value
			NCD vs. HFD	-1.43	-2.412 to -0.4483	Yes	**	0.007	A-B
Welch's ANOVA test			NCD vs. HFD+probucol	-3.651	-5.725 to -1.578	Yes	**	0.0026	A-C
W (DFn, DFd)	22.04 (2.000, 10.14)		HFD vs. HFD+probucol	-2.221	-4.331 to -0.1124	Yes	*	0.0387	B-C
P value	0.0002
P value summary	***		Test details	Mean 1	Mean 2	Mean Diff.	SE of diff.	n1	n2	t	DF
Significant diff. among means (P < 0.05)?	Yes		NCD vs. HFD	2.401	3.831	-1.43	0.3275	7	8	4.367	8.075
			NCD vs. HFD+probucol	2.401	6.052	-3.651	0.6721	7	8	5.433	7.244
Data summary			HFD vs. HFD+probucol	3.831	6.052	-2.221	0.7372	8	8	3.013	9.987
Number of treatments (columns)	3
Number of values (total)	23
Fig.3E
PBS	HFD	HFD+probucol
6.29	5.2	6.1
1.12	2.45	1.8
2.88	6.28	0.73
2.53	6.13	6.4
2.83	5.96	7.05
0.19	5.37	7.12
2.45	6.11	6.42
2.83	6.27	2.55
2.49	5.75	5.38
2.78	6.9	5.94
2.88	6.85	6.07
	6.44	5.64
Table Analyzed	total cholesterol mM HFD 5mo
Kruskal-Wallis test				Number of families	1
P value	0.0081			Number of comparisons per family	3
Exact or approximate P value?	Approximate			Alpha	0.05
P value summary	**
Do the medians vary signif. (P < 0.05)?	Yes			Dunn's multiple comparisons test	Mean rank diff.	Significant?	Summary	Adjusted P Value
Number of groups	3			NCD vs. HFD	-12.65	Yes	**	0.0093	A-B
Kruskal-Wallis statistic	9.628			NCD vs. HFD+probucol	-10.02	No	ns	0.0573	A-C
				HFD vs. HFD+probucol	2.625	No	ns	>0.9999	B-C
Data summary
Number of treatments (columns)	3			Test details	Mean rank 1	Mean rank 2	Mean rank diff.	n1	n2
Number of values (total)	35			NCD vs. HFD	10.23	22.88	-12.65	11	12
				NCD vs. HFD+probucol	10.23	20.25	-10.02	11	12
				HFD vs. HFD+probucol	22.88	20.25	2.625	12	12
Fig.3F
PBS	HFD	HFD+probucol
0.22	0.63	0.78
0.24	0.87	0.8
0.25	0.98	0.62
0.2	1.08	0.76
0.24	0.61	1.03
0.21	0.54	0.95
0.25	0.68	0.89
0.21	0.95	0.66
0.24	0.75	0.73
0.21	1.15	0.74
0.31	1.36	0.63
0.22	0.76	0.61
Table Analyzed	LDL-c HFD 5mo
Kruskal-Wallis test			Number of families	1
P value	<0.0001		Number of comparisons per family	3
Exact or approximate P value?	Approximate		Alpha	0.05
P value summary	****
Do the medians vary signif. (P < 0.05)?	Yes		Dunn's multiple comparisons test	Mean rank diff.	Significant?	Summary	Adjusted P Value
Number of groups	3		NCD vs. HFD	-19.17	Yes	****	<0.0001	A-B
Kruskal-Wallis statistic	23.69		NCD vs. HFD+probucol	-16.83	Yes	***	0.0003	A-C
			HFD vs. HFD+probucol	2.333	No	ns	>0.9999	B-C
Data summary
Number of treatments (columns)	3		Test details	Mean rank 1	Mean rank 2	Mean rank diff.	n1	n2
Number of values (total)	36		NCD vs. HFD	6.5	25.67	-19.17	12	12
			NCD vs. HFD+probucol	6.5	23.33	-16.83	12	12
			HFD vs. HFD+probucol	25.67	23.33	2.333	12	12
Fig.3G
PBS	HFD	HFD+probucol
0.33	0.447	0.452
0.558	0.449	0.428
0.425	0.44	0.417
0.504	0.446	0.463
0.431	0.434	0.458
0.434	0.459	0.446
0.45	0.447	0.437
0.458	0.461	0.429
0.49	0.474	0.444
0.466	0.443	0.443
0.412	0.436	0.432
		0.438
Table Analyzed	brain weight g
Kruskal-Wallis test			Number of families	1
P value	0.4531		Number of comparisons per family	3
Exact or approximate P value?	Approximate		Alpha	0.05
P value summary	ns
Do the medians vary signif. (P < 0.05)?	No		Dunn's multiple comparisons test	Mean rank diff.	Significant?	Summary	Adjusted P Value
Number of groups	3		PBS vs. HFD	-1.5	No	ns	>0.9999	A-B
Kruskal-Wallis statistic	1.583		PBS vs. HFD+probucol	3.564	No	ns	>0.9999	A-C
			HFD vs. HFD+probucol	5.064	No	ns	0.6688	B-C
Data summary
Number of treatments (columns)	3		Test details	Mean rank 1	Mean rank 2	Mean rank diff.	n1	n2
Number of values (total)	34		PBS vs. HFD	18.27	19.77	-1.5	11	11
			PBS vs. HFD+probucol	18.27	14.71	3.564	11	12
			HFD vs. HFD+probucol	19.77	14.71	5.064	11	12
Fig.3H
	BW (g)	NCD	HFD	HFD+prob			BW (g) vs. NCD	BW (g) vs. HFD	BW (g) vs. HFD+prob
NCD	27.5	0.33				Pearson r
NCD	29	0.558				r	0.3285	0.7027	0.1269
NCD	28.1	0.425				95% confidence interval	-0.3379 to 0.7756	0.1778 to 0.9163	-0.4821 to 0.6533
NCD	36.1	0.504				R squared	0.1079	0.4938	0.01612
NCD	28.5	0.431
NCD	36.1	0.434				P value
NCD	28.9	0.45				P (two-tailed)	0.3239	0.0159	0.6942
NCD	31.8	0.458				P value summary	ns	*	ns
NCD	31.8	0.49				Significant? (alpha = 0.05)	No	Yes	No
NCD	31.4	0.466
NCD	30.9	0.412				Number of XY Pairs	11	11	12
HFD	49.8		0.447
HFD	55.5		0.449
HFD	51.5		0.44
HFD	52.6		0.446
HFD	43.7		0.434
HFD	50.1		0.459
HFD	51		0.447
HFD	54		0.461
HFD	55.7		0.474
HFD	45.7		0.443
HFD	48		0.436
HFD+pro	47.7			0.452
HFD+pro	47.6			0.428
HFD+pro	49.4			0.417
HFD+pro	56.3			0.463
HFD+pro	54.2			0.458
HFD+pro	55			0.446
HFD+pro	50			0.437
HFD+pro	59.8			0.429
HFD+pro	39.7			0.444
HFD+pro	47.8			0.443
HFD+pro	51.9			0.432
HFD+pro	46.2			0.438

## Sheet: Fig.4
Fig.4A
PBS	HFD	HFD+probucol
0.705239	0.932704	0.93779
0.782298	0.984479	0.921276
0.826023	0.68458	0.987339
0.632094	1.11042	1.04442
0.801535	1.00869	0.732075
0.759932	1.06006	1.0881
0.765741	0.84695	1.44899
0.707032		0.892669
Table Analyzed	oxLDL HFD 5mo
Kruskal-Wallis test			Number of families	1
P value	0.008		Number of comparisons per family	3
Exact or approximate P value?	Approximate		Alpha	0.05
P value summary	**
Do the medians vary signif. (P < 0.05)?	Yes		Dunn's multiple comparisons test	Mean rank diff.	Significant?	Summary	Adjusted P Value
Number of groups	3		NCD vs. HFD	-8.714	Yes	*	0.0391	A-B
Kruskal-Wallis statistic	9.667		NCD vs. HFD+probucol	-9.625	Yes	*	0.0136	A-C
			HFD vs. HFD+probucol	-0.9107	No	ns	>0.9999	B-C
Data summary
Number of treatments (columns)	3		Test details	Mean rank 1	Mean rank 2	Mean rank diff.	n1	n2
Number of values (total)	23		NCD vs. HFD	6	14.71	-8.714	8	7
			NCD vs. HFD+probucol	6	15.63	-9.625	8	8
			HFD vs. HFD+probucol	14.71	15.63	-0.9107	7	8
Fig.4B
NCD	HFD	HFD+probucol
45.0536	116.281	164.338
18.0215	130.441	150.393
32.1812	102.551	162.622
33.683	107.485	215.185
49.559	64.3623	101.263
49.1299	144.815	190.083
29.6067	112.634	106.841
28.7485	113.278	130.87
16.5197	182.574	198.88
25.9595	156.186	131.085
43.1228	153.611	163.695
Table Analyzed	MDA (nmol/g tissue)
Kruskal-Wallis test			Number of families	1
P value	<0.0001		Number of comparisons per family	3
Exact or approximate P value?	Approximate		Alpha	0.05
P value summary	****
Do the medians vary signif. (P < 0.05)?	Yes		Dunn's multiple comparisons test	Mean rank diff.	Significant?	Summary	Adjusted P Value
Number of groups	3		NCD vs. HFD	-14	Yes	**	0.0021	A-B
Kruskal-Wallis statistic	22.82		NCD vs. HFD+probucol	-19	Yes	****	<0.0001	A-C
			HFD vs. HFD+probucol	-5	No	ns	0.6758	B-C
Data summary
Number of treatments (columns)	3		Test details	Mean rank 1	Mean rank 2	Mean rank diff.	n1	n2
Number of values (total)	33		NCD vs. HFD	6	20	-14	11	11
			NCD vs. HFD+probucol	6	25	-19	11	11
			HFD vs. HFD+probucol	20	25	-5	11	11
Fig.4C
NCD	HFD	HFD+probucol
5.62379	7.47087	5.50485
8.07282	6.62621	5.1432
8.25728	14.1335	5.88835
8.60922	6.81796	5.29612
7.09466	10.8714	7.1699
11.0461	7.21602	5.23301
7.8034	6.06068	6.22816
7.91505	4.57767	5.78398
5.90534	5.38107	5.50485
7.15534		5.14806
6.90777		5.01456
Table Analyzed	T-GSH (umol/g tissue)
Kruskal-Wallis test			Number of families	1
P value	0.0026		Number of comparisons per family	3
Exact or approximate P value?	Approximate		Alpha	0.05
P value summary	**
Do the medians vary signif. (P < 0.05)?	Yes		Dunn's multiple comparisons test	Mean rank diff.	Significant?	Summary	Adjusted P Value
Number of groups	3		NCD vs. HFD	4.04	No	ns	0.9683	A-B
Kruskal-Wallis statistic	11.89		NCD vs. HFD+probucol	13.09	Yes	**	0.0022	A-C
			HFD vs. HFD+probucol	9.051	No	ns	0.0803	B-C
Data summary
Number of treatments (columns)	3		Test details	Mean rank 1	Mean rank 2	Mean rank diff.	n1	n2
Number of values (total)	31		NCD vs. HFD	21.82	17.78	4.04	11	9
			NCD vs. HFD+probucol	21.82	8.727	13.09	11	11
			HFD vs. HFD+probucol	17.78	8.727	9.051	9	11
Fig.4D
NCD	HFD	HFD+probucol
2.51535	4.57449	2.8157
3.97161	3.58525	2.642
5.32716	10.6829	2.99678
5.01404	3.42519	2.58286
4.179	8.2304	3.43496
8.04853	3.77506	1.56072
1.84195	3.38116	3.58237
5.34637	1.81622	3.14302
2.9945	2.56661	2.55546
3.95534		1.37456
3.3656		0.431431
Table Analyzed	GSH (umol/g tissue)		Number of families	1
			Number of comparisons per family	3
Kruskal-Wallis test			Alpha	0.05
P value	0.0171
Exact or approximate P value?	Approximate		Dunn's multiple comparisons test	Mean rank diff.	Significant?	Summary	Adjusted P Value
P value summary	*		NCD vs. HFD	0.6162	No	ns	>0.9999	A-B
Do the medians vary signif. (P < 0.05)?	Yes		NCD vs. HFD+probucol	10	Yes	*	0.0297	A-C
Number of groups	3		HFD vs. HFD+probucol	9.384	No	ns	0.065	B-C
Kruskal-Wallis statistic	8.138
			Test details	Mean rank 1	Mean rank 2	Mean rank diff.	n1	n2
Data summary			NCD vs. HFD	19.73	19.11	0.6162	11	9
Number of treatments (columns)	3		NCD vs. HFD+probucol	19.73	9.727	10	11	11
Number of values (total)	31		HFD vs. HFD+probucol	19.11	9.727	9.384	9	11
Fig.4E
NCD	HFD	HFD+probucol
1.55422	1.44819	1.34458
2.0506	1.52048	1.2506
1.46506	1.7253	1.44578
1.79759	1.69639	1.35663
1.45783	1.32048	1.86747
1.4988	1.72048	1.83614
2.98072	1.33976	1.32289
1.28434	1.38072	1.32048
1.45542	1.40723	1.4747
1.6		1.88675
1.77108		2.29157
Table Analyzed	GSSH (umol/g tissue)
Kruskal-Wallis test			Number of families	1
P value	0.3849		Number of comparisons per family	3
Exact or approximate P value?	Approximate		Alpha	0.05
P value summary	ns
Do the medians vary signif. (P < 0.05)?	No		Dunn's multiple comparisons test	Mean rank diff.	Significant?	Summary	Adjusted P Value
Number of groups	3		NCD vs. HFD	5.167	No	ns	0.6182	A-B
Kruskal-Wallis statistic	1.909		NCD vs. HFD+probucol	4.227	No	ns	0.8265	A-C
			HFD vs. HFD+probucol	-0.9394	No	ns	>0.9999	B-C
Data summary
Number of treatments (columns)	3		Test details	Mean rank 1	Mean rank 2	Mean rank diff.	n1	n2
Number of values (total)	31		NCD vs. HFD	19	13.83	5.167	11	9
			NCD vs. HFD+probucol	19	14.77	4.227	11	11
			HFD vs. HFD+probucol	13.83	14.77	-0.9394	9	11
Fig.4F
NCD	HFD	HFD+probucol
1.61841	3.15876	2.09411
1.9368	2.35797	2.11258
3.63614	6.1919	2.07278
2.78931	2.01911	1.90389
2.86659	6.23287	1.83937
5.37	2.19418	0.849999
0.617955	2.52371	2.70799
4.16275	1.31542	2.3802
2.05748	1.82388	1.73287
2.47209		0.728537
1.9003		0.188269
Table Analyzed	GSH:GSSG
Kruskal-Wallis test			Number of families	1
P value	0.1144		Number of comparisons per family	3
Exact or approximate P value?	Approximate		Alpha	0.05
P value summary	ns
Do the medians vary signif. (P < 0.05)?	No		Dunn's multiple comparisons test	Mean rank diff.	Significant?	Summary	Adjusted P Value
Number of groups	3		NCD vs. HFD	-1.111	No	ns	>0.9999	A-B
Kruskal-Wallis statistic	4.335		NCD vs. HFD+probucol	6.545	No	ns	0.274	A-C
			HFD vs. HFD+probucol	7.657	No	ns	0.183	B-C
Data summary
Number of treatments (columns)	3		Test details	Mean rank 1	Mean rank 2	Mean rank diff.	n1	n2
Number of values (total)	31		NCD vs. HFD	18	19.11	-1.111	11	9
			NCD vs. HFD+probucol	18	11.45	6.545	11	11
			HFD vs. HFD+probucol	19.11	11.45	7.657	9	11

## Sheet: Fig.5
Fig.5B
NCD	HFD	HFD+prob
0.840923	1.11991	1.09844
0.996222	1.2396	0.92943
1.0452	1.17955	1.06193
1.11766	1.19427	1.0416
Table Analyzed	iNOS cortex					Number of families	1
Data sets analyzed	A-C					Number of comparisons per family	3
						Alpha	0.05
ANOVA summary
F	5.338					Tukey's multiple comparisons test	Mean Diff.	95.00% CI of diff.	Significant?	Summary	Adjusted P Value
P value	0.0296					NCD vs. HFD	-0.1833	-0.3504 to -0.01627	Yes	*	0.0327	A-B
P value summary	*					NCD vs. HFD+prob	-0.03285	-0.1999 to 0.1342	No	ns	0.8496	A-C
Significant diff. among means (P < 0.05)?	Yes					HFD vs. HFD+prob	0.1505	-0.01658 to 0.3175	No	ns	0.0769	B-C
R square	0.5426
						Test details	Mean 1	Mean 2	Mean Diff.	SE of diff.	n1	n2	q	DF
Brown-Forsythe test						NCD vs. HFD	1	1.183	-0.1833	0.05984	4	4	4.333	9
F (DFn, DFd)	0.7896 (2, 9)					NCD vs. HFD+prob	1	1.033	-0.03285	0.05984	4	4	0.7764	9
P value	0.4831					HFD vs. HFD+prob	1.183	1.033	0.1505	0.05984	4	4	3.557	9
P value summary	ns
Are SDs significantly different (P < 0.05)?	No
Bartlett's test
Bartlett's statistic (corrected)	1.893
P value	0.388
P value summary	ns
Are SDs significantly different (P < 0.05)?	No
ANOVA table	SS	DF	MS	F (DFn, DFd)	P value
Treatment (between columns)	0.07645	2	0.03822	F (2, 9) = 5.338	P=0.0296
Residual (within columns)	0.06445	9	0.007161
Total	0.1409	11
Data summary
Number of treatments (columns)	3
Number of values (total)	12
Fig.5C
NCD	HFD	HFD+prob
1.03615	0.948059	1.02669
0.936647	1.02063	1.21558
0.987928	0.891337	1.16311
1.0452	1.01521	1.27112
Table Analyzed	NOX2 cortex					Number of families	1
Data sets analyzed	A-C					Number of comparisons per family	3
						Alpha	0.05
ANOVA summary
F	8.05					Tukey's multiple comparisons test	Mean Diff.	95.00% CI of diff.	Significant?	Summary	Adjusted P Value
P value	0.0099					NCD vs. HFD	0.03267	-0.1169 to 0.1822	No	ns	0.8184	A-B
P value summary	**					NCD vs. HFD+prob	-0.1676	-0.3172 to -0.01808	Yes	*	0.0296	A-C
Significant diff. among means (P < 0.05)?	Yes					HFD vs. HFD+prob	-0.2003	-0.3499 to -0.05075	Yes	*	0.0116	B-C
R square	0.6414
						Test details	Mean 1	Mean 2	Mean Diff.	SE of diff.	n1	n2	q	DF
Brown-Forsythe test						NCD vs. HFD	1.001	0.9688	0.03267	0.05357	4	4	0.8625	9
F (DFn, DFd)	0.7085 (2, 9)					NCD vs. HFD+prob	1.001	1.169	-0.1676	0.05357	4	4	4.426	9
P value	0.5179					HFD vs. HFD+prob	0.9688	1.169	-0.2003	0.05357	4	4	5.288	9
P value summary	ns
Are SDs significantly different (P < 0.05)?	No
Bartlett's test
Bartlett's statistic (corrected)	1.588
P value	0.452
P value summary	ns
Are SDs significantly different (P < 0.05)?	No
ANOVA table	SS	DF	MS	F (DFn, DFd)	P value
Treatment (between columns)	0.0924	2	0.0462	F (2, 9) = 8.050	P=0.0099
Residual (within columns)	0.05165	9	0.005739
Total	0.1441	11
Data summary
Number of treatments (columns)	3
Number of values (total)	12
Fig.5E
NCD	HFD	HFD+prob
0.965636	0.851726	1.30613
1.05795	1.01431	1.43553
0.986444	1.03613	1.23604
0.998211	1.00971	1.12274
Table Analyzed	iNOS hippocampus					Number of families	1
Data sets analyzed	A-C					Number of comparisons per family	3
						Alpha	0.05
ANOVA summary
F	12.6					Tukey's multiple comparisons test	Mean Diff.	95.00% CI of diff.	Significant?	Summary	Adjusted P Value
P value	0.0025					NCD vs. HFD	0.02409	-0.1595 to 0.2076	No	ns	0.9292	A-B
P value summary	**					NCD vs. HFD+prob	-0.273	-0.4566 to -0.08950	Yes	**	0.0063	A-C
Significant diff. among means (P < 0.05)?	Yes					HFD vs. HFD+prob	-0.2971	-0.4807 to -0.1136	Yes	**	0.0037	B-C
R square	0.7369
						Test details	Mean 1	Mean 2	Mean Diff.	SE of diff.	n1	n2	q	DF
Brown-Forsythe test						NCD vs. HFD	1.002	0.978	0.02409	0.06574	4	4	0.5182	9
F (DFn, DFd)	1.328 (2, 9)					NCD vs. HFD+prob	1.002	1.275	-0.273	0.06574	4	4	5.874	9
P value	0.3122					HFD vs. HFD+prob	0.978	1.275	-0.2971	0.06574	4	4	6.392	9
P value summary	ns
Are SDs significantly different (P < 0.05)?	No
Bartlett's test
Bartlett's statistic (corrected)	3.14
P value	0.2081
P value summary	ns
Are SDs significantly different (P < 0.05)?	No
ANOVA table	SS	DF	MS	F (DFn, DFd)	P value
Treatment (between columns)	0.2179	2	0.109	F (2, 9) = 12.60	P=0.0025
Residual (within columns)	0.0778	9	0.008644
Total	0.2957	11
Data summary
Number of treatments (columns)	3
Number of values (total)	12
Fig.5F
NCD	HFD	HFD+prob
0.825029	1.02236	1.32327
0.815424	1.02381	1.14349
1.28713	0.871808	1.03897
1.05823	1.02075	1.17497
Table Analyzed	NOX2 hippocampus					Number of families	1
Data sets analyzed	A-C					Number of comparisons per family	3
						Alpha	0.05
ANOVA summary
F	1.859					Tukey's multiple comparisons test	Mean Diff.	95.00% CI of diff.	Significant?	Summary	Adjusted P Value
P value	0.2109					NCD vs. HFD	0.01177	-0.2890 to 0.3125	No	ns	0.9934	A-B
P value summary	ns					NCD vs. HFD+prob	-0.1737	-0.4745 to 0.1270	No	ns	0.2895	A-C
Significant diff. among means (P < 0.05)?	No					HFD vs. HFD+prob	-0.1855	-0.4862 to 0.1153	No	ns	0.2495	B-C
R square	0.2924
						Test details	Mean 1	Mean 2	Mean Diff.	SE of diff.	n1	n2	q	DF
Brown-Forsythe test						NCD vs. HFD	0.9965	0.9847	0.01177	0.1077	4	4	0.1546	9
F (DFn, DFd)	2.518 (2, 9)					NCD vs. HFD+prob	0.9965	1.17	-0.1737	0.1077	4	4	2.281	9
P value	0.1354					HFD vs. HFD+prob	0.9847	1.17	-0.1855	0.1077	4	4	2.435	9
P value summary	ns
Are SDs significantly different (P < 0.05)?	No
Bartlett's test
Bartlett's statistic (corrected)	3.03
P value	0.2198
P value summary	ns
Are SDs significantly different (P < 0.05)?	No
ANOVA table	SS	DF	MS	F (DFn, DFd)	P value
Treatment (between columns)	0.0863	2	0.04315	F (2, 9) = 1.859	P=0.2109
Residual (within columns)	0.2089	9	0.02321
Total	0.2952	11
Data summary
Number of treatments (columns)	3
Number of values (total)	12
Fig.5H
	NCD	HFD	HFD+prob
	0.855554	0.8419	1.08552
	0.798439	0.825174	0.821777
	0.943451	1.186	1.28629
	1.40256	1.07594	0.592512
Table Analyzed	cortex pAKT
Data sets analyzed	A-C
ANOVA summary
F	0.04473
P value	0.9565
P value summary	ns
Significant diff. among means (P < 0.05)?	No
R square	0.009842
Brown-Forsythe test
F (DFn, DFd)	0.3917 (2, 9)
P value	0.6869
P value summary	ns
Are SDs significantly different (P < 0.05)?	No
Bartlett's test
Bartlett's statistic (corrected)	0.7497
P value	0.6874
P value summary	ns
Are SDs significantly different (P < 0.05)?	No
ANOVA table	SS	DF	MS	F (DFn, DFd)	P value
Treatment (between columns)	0.005935	2	0.002967	F (2, 9) = 0.04473	P=0.9565
Residual (within columns)	0.5971	9	0.06634
Total	0.603	11
Model comparison	SS	DF	Probability it is correct
Null H. All population means identical	0.603	11	98.42%
Alternative H: Distinct population means	0.5971	9	1.581%
Ratio of probabilities			62.25
Difference in AICc			-8.262
Normality of Residuals
Test name	Statistics	P value	Passed normality test (alpha=0.05)?	P value summary
Anderson-Darling (A2*)	0.4059	0.2955	Yes	ns
D'Agostino-Pearson omnibus (K2)	0.8789	0.6444	Yes	ns
Shapiro-Wilk (W)	0.936	0.4482	Yes	ns
Kolmogorov-Smirnov (distance)	0.2038	0.1	Yes	ns
Data summary
Number of treatments (columns)	3
Number of values (total)	12
Fig.5I
	NCD	HFD	HFD+prob
	1.07963	0.924246	0.963824
	0.976104	1.0109	0.83599
	0.957635	0.850963	0.849941
	0.986634	0.842649	0.746681
Table Analyzed	cortex PSD95
Data sets analyzed	A-C
ANOVA summary
F	4.082
P value	0.0547
P value summary	ns
Significant diff. among means (P < 0.05)?	No
R squared	0.4757
Brown-Forsythe test
F (DFn, DFd)	0.3729 (2, 9)
P value	0.6989
P value summary	ns
Are SDs significantly different (P < 0.05)?	No
Bartlett's test
Bartlett's statistic (corrected)	0.6233
P value	0.7323
P value summary	ns
Are SDs significantly different (P < 0.05)?	No
ANOVA table	SS	DF	MS	F (DFn, DFd)	P value
Treatment (between columns)	0.04634	2	0.02317	F (2, 9) = 4.082	P=0.0547
Residual (within columns)	0.05108	9	0.005676
Total	0.09742	11
Model comparison	SS	DF	Probability it is correct
Null H. All population means identical	0.09742	11	57.85%
Alternative H: Distinct population means	0.05108	9	42.15%
Ratio of probabilities			1.373
Difference in AICc			-0.6336
Normality of Residuals
Test name	Statistics	P value	Passed normality test (alpha=0.05)?	P value summary
Anderson-Darling (A2*)	0.38	0.3441	Yes	ns
D'Agostino-Pearson omnibus (K2)	0.8648	0.649	Yes	ns
Shapiro-Wilk (W)	0.934	0.424	Yes	ns
Kolmogorov-Smirnov (distance)	0.1618	0.1	Yes	ns
Data summary
Number of treatments (columns)	3
Number of values (total)	12
Fig.5K
	NCD	HFD	HFD+prob
	1.14836	0.596901	1.18244
	0.942302	0.473639	1.00958
	0.71915	0.56196	1.07685
	1.19019	0.730611	0.700536
Table Analyzed	hippocampus pAKT					Number of families	1
Data sets analyzed	A-C					Number of comparisons per family	3
						Alpha	0.05
ANOVA summary
F	6.505					Tukey's multiple comparisons test	Mean Diff.	95.00% CI of diff.	Significant?	Summary	Adjusted P Value
P value	0.0179					NCD vs. HFD	0.4092	0.04682 to 0.7716	Yes	*	0.0285	A-B
P value summary	*					NCD vs. HFD+prob	0.007647	-0.3548 to 0.3700	No	ns	0.9981	A-C
Significant diff. among means (P < 0.05)?	Yes					HFD vs. HFD+prob	-0.4016	-0.7640 to -0.03918	Yes	*	0.0312	B-C
R square	0.5911
						Test details	Mean 1	Mean 2	Mean Diff.	SE of diff.	n1	n2	q	DF
Brown-Forsythe test						NCD vs. HFD	1	0.5908	0.4092	0.1298	4	4	4.459	9
F (DFn, DFd)	0.7800 (2, 9)					NCD vs. HFD+prob	1	0.9924	0.007647	0.1298	4	4	0.08332	9
P value	0.4871					HFD vs. HFD+prob	0.5908	0.9924	-0.4016	0.1298	4	4	4.375	9
P value summary	ns
Are SDs significantly different (P < 0.05)?	No
Bartlett's test
Bartlett's statistic (corrected)	1.346
P value	0.5101
P value summary	ns
Are SDs significantly different (P < 0.05)?	No
ANOVA table	SS	DF	MS	F (DFn, DFd)	P value
Treatment (between columns)	0.4384	2	0.2192	F (2, 9) = 6.505	P=0.0179
Residual (within columns)	0.3033	9	0.0337
Total	0.7416	11
Model comparison	SS	DF	Probability it is correct
Null H. All population means identical	0.7416	11	23.59%
Alternative H: Distinct population means	0.3033	9	76.41%
Ratio of probabilities			3.239
Difference in AICc			2.35
Normality of Residuals
Test name	Statistics	P value	Passed normality test (alpha=0.05)?	P value summary
Anderson-Darling (A2*)	0.3798	0.3444	Yes	ns
D'Agostino-Pearson omnibus (K2)	1.254	0.5342	Yes	ns
Shapiro-Wilk (W)	0.9087	0.2053	Yes	ns
Kolmogorov-Smirnov (distance)	0.1335	0.1	Yes	ns
Data summary
Number of treatments (columns)	3
Number of values (total)	12
Fig.5L
	NCD	HFD	HFD+prob
	1.16861	0.612513	0.653171
	0.914692	0.769703	0.589303
	1.15034	0.834011	0.57722
	0.766358	0.712362	0.938009
Table Analyzed	Hippocampus PSD95					Number of families	1
Data sets analyzed	A-C					Number of comparisons per family	3
						Alpha	0.05
ANOVA summary
F	4.532					Tukey's multiple comparisons test	Mean Diff.	95.00% CI of diff.	Below threshold?	Summary	Adjusted P Value
P value	0.0435					NCD vs. HFD	0.2679	-0.04438 to 0.5801	No	ns	0.0925	A-B
P value summary	*					NCD vs. HFD+prob	0.3106	-0.001659 to 0.6228	No	ns	0.0512	A-C
Significant diff. among means (P < 0.05)?	Yes					HFD vs. HFD+prob	0.04272	-0.2695 to 0.3550	No	ns	0.9234	B-C
R squared	0.5018
						Test details	Mean 1	Mean 2	Mean Diff.	SE of diff.	n1	n2	q	DF
Brown-Forsythe test						NCD vs. HFD	1	0.7321	0.2679	0.1118	4	4	3.387	9
F (DFn, DFd)	0.8948 (2, 9)					NCD vs. HFD+prob	1	0.6894	0.3106	0.1118	4	4	3.928	9
P value	0.4422					HFD vs. HFD+prob	0.7321	0.6894	0.04272	0.1118	4	4	0.5403	9
P value summary	ns
Are SDs significantly different (P < 0.05)?	No
Bartlett's test
Bartlett's statistic (corrected)	1.305
P value	0.5207
P value summary	ns
Are SDs significantly different (P < 0.05)?	No
ANOVA table	SS	DF	MS	F (DFn, DFd)	P value
Treatment (between columns)	0.2267	2	0.1134	F (2, 9) = 4.532	P=0.0435
Residual (within columns)	0.2251	9	0.02501
Total	0.4518	11
Model comparison	SS	DF	Probability it is correct
Null H. All population means identical	0.4518	11	50.26%
Alternative H: Distinct population means	0.2251	9	49.74%
Ratio of probabilities			1.01
Difference in AICc			-0.02085
Normality of Residuals
Test name	Statistics	P value	Passed normality test (alpha=0.05)?	P value summary
Anderson-Darling (A2*)	0.2653	0.6251	Yes	ns
D'Agostino-Pearson omnibus (K2)	0.4782	0.7873	Yes	ns
Shapiro-Wilk (W)	0.9621	0.8127	Yes	ns
Kolmogorov-Smirnov (distance)	0.1412	0.1	Yes	ns
Data summary
Number of treatments (columns)	3
Number of values (total)	12

## Sheet: Fig.S2
Fig.S2A
HFD	HFD+probucol
3.2	2.8
3.1	3.4
3	3
3.1	3.3
Table Analyzed	food intake
Column B	HFD+probucol
vs.	vs.
Column A	HFD
Unpaired t test
P value	0.8675
P value summary	ns
Significantly different (P < 0.05)?	No
One- or two-tailed P value?	Two-tailed
t, df	t=0.1741, df=6
How big is the difference?
Mean of column A	3.1
Mean of column B	3.125
Difference between means (B - A) ± SEM	0.02500 ± 0.1436
95% confidence interval	-0.3264 to 0.3764
R squared (eta squared)	0.005025
F test to compare variances
F, DFn, Dfd	11.38, 3, 3
P value	0.0761
P value summary	ns
Significantly different (P < 0.05)?	No
Model comparison	SS	DF	Probability it is correct
Null H. Population means identical	0.2488	7	94.16%
Alternative H: Distinct population means	0.2475	6	5.842%
Ratio of probabilities			16.12
Difference in AICc			-5.56
Normality of Residuals
Test name	Statistics	P value	Passed normality test (alpha=0.05)?	P value summary
Anderson-Darling (A2*)	0.1603	0.9146	Yes	ns
D'Agostino-Pearson omnibus (K2)	0.2147	0.8982	Yes	ns
Shapiro-Wilk (W)	0.9818	0.9713	Yes	ns
Kolmogorov-Smirnov (distance)	0.1281	0.1	Yes	ns
Data analyzed
Sample size, column A	4
Sample size, column B	4
Fig.S2B
HFD	HFD+probucol
4.2	2.9
3.4	4.3
3.8	3.9
3.7	3.6
Table Analyzed	water intake
Column B	HFD+probucol
vs.	vs.
Column A	HFD
Unpaired t test
P value	0.7776
P value summary	ns
Significantly different (P < 0.05)?	No
One- or two-tailed P value?	Two-tailed
t, df	t=0.2954, df=6
How big is the difference?
Mean of column A	3.775
Mean of column B	3.675
Difference between means (B - A) ± SEM	-0.1000 ± 0.3385
95% confidence interval	-0.9283 to 0.7283
R squared (eta squared)	0.01434
F test to compare variances
F, DFn, Dfd	3.198, 3, 3
P value	0.3651
P value summary	ns
Significantly different (P < 0.05)?	No
Model comparison	SS	DF	Probability it is correct
Null H. Population means identical	1.395	7	93.95%
Alternative H: Distinct population means	1.375	6	6.053%
Ratio of probabilities			15.52
Difference in AICc			-5.484
Normality of Residuals
Test name	Statistics	P value	Passed normality test (alpha=0.05)?	P value summary
Anderson-Darling (A2*)	0.1772	0.8841	Yes	ns
D'Agostino-Pearson omnibus (K2)	0.3807	0.8267	Yes	ns
Shapiro-Wilk (W)	0.9758	0.939	Yes	ns
Kolmogorov-Smirnov (distance)	0.1828	0.1	Yes	ns
Data analyzed
Sample size, column A	4
Sample size, column B	4

## Sheet: Fig.S3
Fig.S3
NCD	HFD	HFD+probucol
9.76	26.47	18.18
18.46	14.04	15.49
23.33	19.05	12.5
15.52	25.81	18.52
22.92	18.87	19.15
18.37	18.87	13.7
14.55	18.52	20.31
16.05	17.24	20.63
16.39	11.76	16.42
24.21	18.75	4.76
18.18	17.65	18.6
17.95		12.2
Table Analyzed	Alternation Triplet%
				Number of families	1
Kruskal-Wallis test				Number of comparisons per family	3
P value	0.437			Alpha	0.05
Exact or approximate P value?	Approximate
P value summary	ns			Dunn's multiple comparisons test	Mean rank diff.	Significant?	Summary	Adjusted P Value
Do the medians vary signif. (P < 0.05)?	No			NCD vs. HFD	-3.42	No	ns	>0.9999	A-B
Number of groups	3			NCD vs. HFD+probucol	2.042	No	ns	>0.9999	A-C
Kruskal-Wallis statistic	1.656			HFD vs. HFD+probucol	5.462	No	ns	0.6045	B-C
Data summary				Test details	Mean rank 1	Mean rank 2	Mean rank diff.	n1	n2
Number of treatments (columns)	3			NCD vs. HFD	17.63	21.05	-3.42	12	11
Number of values (total)	35			NCD vs. HFD+probucol	17.63	15.58	2.042	12	12
				HFD vs. HFD+probucol	21.05	15.58	5.462	11	12

## Sheet: Fig.S4
Fig.S4A
	HFD												HFD+probucol
S1		44.2565	51.6082	29.9079	19.6354	20.5498	19.5106	0	21.7254	12.1404	24.6072	18.5455	31.4727	8.88306	16.0312	8.70493	34.5044	23.8201	21.6376	50.0796	21.6056	68.9932	35.1652	53.1145
S2		55.7435	48.3918	70.0921	80.3646	79.4502	80.4894	100	78.2746	87.8596	75.3928	81.4545	68.5273	91.1169	83.9688	91.2951	65.4956	76.1799	78.3624	49.9204	78.3944	31.0068	64.8348	46.8855
Table Analyzed	2 groups-2 NCD unshown Time around cage (%)
Two-way RM ANOVA	Matching: Stacked						Compare each cell mean with the other cell mean in that column
Assume sphericity?	Yes
Alpha	0.05						Number of families	1
							Number of comparisons per family	2
Source of Variation	% of total variation	P value	P value summary	Significant?			Alpha	0.05
Interaction	1.75	0.3032	ns	No
cage	66.2	<0.0001	****	Yes			Sidak's multiple comparisons test	Predicted (LS) mean diff.	95.00% CI of diff.	Significant?	Summary	Adjusted P Value
treatment	5.11e-22	0.5034	ns	No
Subject	2.32e-20	>0.9999	ns	No			S1 - S2
							HFD	-52.3	-76.4 to -28.2	Yes	****	<0.0001
ANOVA table	SS	DF	MS	F (DFn, DFd)	P value		HFD+probucol	-37.7	-60.7 to -14.6	Yes	**	0.0015
Interaction	613	1	613	F (1, 21) = 1.11	P=0.3032
test	23212	1	23212	F (1, 21) = 42.2	P<0.0001
treatment	1.79e-19	1	1.79e-19	F (1, 21) = 0.464	P=0.5034		Test details	Predicted (LS) mean 1	Predicted (LS) mean 2	Predicted (LS) mean diff.	SE of diff.	N1	N2	t	DF
Subject	8.12e-18	21	3.87e-19	F (21, 21) = 7.04e-022	P>0.9999
Residual	11548	21	550				S1 - S2
							HFD	23.9	76.1	-52.3	10	11	11	5.23	21
Difference between row means							HFD+probucol	31.2	68.8	-37.7	9.57	12	12	3.93	21
Mean of S1	27.5
Mean of S2	72.5
Difference between means	-45
SE of difference	6.92
95% CI of difference	-59.4 to -30.6
Difference between column means
Mean of HFD	50
Mean of HFD+probucol	50
Difference between means	1.25e-10
SE of difference	1.84e-10
95% CI of difference	-2.57e-010 to 5.07e-010
Interaction CI
Mean diff, A1 - B1	-7.31
Mean diff, A2 - B2	7.31
(A1 -B1) - (A2 - B2)	-14.6
95% CI of difference	-43.4 to 14.2
(B1 - A1) - (B2 - A2)	14.6
95% CI of difference	-14.2 to 43.4
Data summary
Number of columns (treatment)	2
Number of rows (test)	2
Number of subjects (Subject)	23
Fig.S4B
	HFD												HFD+probucol
S1		29.9593	46.1984	32.4082	25.9802	24.9438	23.1547	0	37.8781	20.0381	27.7865	23.6944	40.2297	12.0416	21.5182	12.3332	41.7196	16.0565	21.6094	48.9519	22.6706	53.1404	44.7635	52.4109
S2		70.0407	53.8016	67.5918	74.0198	75.0562	76.8453	100	62.1219	79.9619	72.2135	76.3056	59.7703	87.9584	78.4818	87.6668	58.2804	83.9435	78.3906	51.0481	77.3294	46.8596	55.2365	47.5891
Table Analyzed	2 groups-2 NCD unshown Distance around cage (%)
Two-way RM ANOVA	Matching: Stacked					Compare each cell mean with the other cell mean in that column
Assume sphericity?	Yes
Alpha	0.05					Number of families	1
						Number of comparisons per family	2
Source of Variation	% of total variation	P value	P value summary	Significant?		Alpha	0.05
Interaction	1.35	0.3393	ns	No
cage	69.6	<0.0001	****	Yes		Sidak's multiple comparisons test	Predicted (LS) mean diff.	95.00% CI of diff.	Significant?	Summary	Adjusted P Value
treatment	0	>0.9999	ns	No
Subject	9.23e-31	>0.9999	ns	No		S1 - S2
						HFD	-46.9	-67.3 to -26.5	Yes	****	<0.0001
ANOVA table	SS	DF	MS	F (DFn, DFd)	P value	HFD+probucol	-35.4	-55.0 to -15.9	Yes	***	0.0005
Interaction	378	1	378	F (1, 21) = 0.956	P=0.3393
test	19449	1	19449	F (1, 21) = 49.2	P<0.0001
treatment	0	1	0	F (1, 21) = 0.00	P>0.9999	Test details	Predicted (LS) mean 1	Predicted (LS) mean 2	Predicted (LS) mean diff.	SE of diff.	N1	N2	t	DF
Subject	2.58e-28	21	1.23e-29	F (21, 21) = 3.11e-032	P>0.9999
Residual	8302	21	395			S1 - S2
						HFD	26.5	73.5	-46.9	8.48	11	11	5.53	21
Difference between row means						HFD+probucol	32.3	67.7	-35.4	8.12	12	12	4.36	21
Mean of S1	29.4
Mean of S2	70.6
Difference between means	-41.2
SE of difference	5.87
95% CI of difference	-53.4 to -29.0
Difference between column means
Mean of HFD	50
Mean of HFD+probucol	50
Difference between means	0
SE of difference	1.03e-15
95% CI of difference	-2.15e-015 to 2.15e-015
Interaction CI
Mean diff, A1 - B1	-5.74
Mean diff, A2 - B2	5.74
(A1 -B1) - (A2 - B2)	-11.5
95% CI of difference	-35.9 to 12.9
(B1 - A1) - (B2 - A2)	11.5
95% CI of difference	-12.9 to 35.9
Data summary
Number of columns (treatment)	2
Number of rows (test)	2
Number of subjects (Subject)	23

## Sheet: Fig.S5
Fig.S5A
	NCD	HFD	HFD+probucol
	0.522335	0.748054	1.21236
	0.654756	0.635188	1.28724
	0.483276	0.855339	1.90622
	0.523375	0.893246	1.43215
	0.522335	0.946116	1.68669
	0.596476	1.03272	0.847237
	0.630548	0.550902	2.0845
		0.929525	0.819852
Table Analyzed	insulin fasted 6 h
Brown-Forsythe ANOVA test			Number of families	1
F* (DFn, DFd)	17.91 (2.000, 9.086)		Number of comparisons per family	3
P value	0.0007		Alpha	0.05
P value summary	***
Significant diff. among means (P < 0.05)?	Yes		Tamhane's T2 multiple comparisons test	Mean Diff.	95.00% CI of diff.	Significant?	Summary	Adjusted P Value
			NCD vs. HFD	-0.262	-0.4458 to -0.07818	Yes	**	0.007	A-B
Welch's ANOVA test			NCD vs. HFD+probucol	-0.8477	-1.356 to -0.3390	Yes	**	0.0036	A-C
W (DFn, DFd)	19.34 (2.000, 10.84)		HFD vs. HFD+probucol	-0.5856	-1.096 to -0.07503	Yes	*	0.0254	B-C
P value	0.0003
P value summary	***		Test details	Mean 1	Mean 2	Mean Diff.	SE of diff.	n1	n2	t	DF
Significant diff. among means (P < 0.05)?	Yes		NCD vs. HFD	0.5619	0.8239	-0.262	0.06341	7	8	4.132	9.349
			NCD vs. HFD+probucol	0.5619	1.41	-0.8477	0.1654	7	8	5.126	7.315
Data summary			HFD vs. HFD+probucol	0.8239	1.41	-0.5856	0.1737	8	8	3.372	8.761
Number of treatments (columns)	3
Number of values (total)	23
Fig.S5B
	BW (g)	NCD	HFD	HFD+prob			BW (g) vs. NCD	BW (g) vs. HFD	BW (g) vs. HFD+prob
NCD	27.5	0.15				Pearson r
NCD	29	0.195				r	0.7641	0.6842	0.8895
NCD	33.1	0.201				95% confidence interval	0.3388 to 0.9301	0.1431 to 0.9104	0.6446 to 0.9688
NCD	28.1	0.183				R squared	0.5839	0.4682	0.7912
NCD	36.1	0.244
NCD	28.5	0.192				P value
NCD	36.1	0.213				P (two-tailed)	0.0038	0.0202	0.0001
NCD	28.9	0.204				P value summary	**	*	***
NCD	31.8	0.203				Significant? (alpha = 0.05)	Yes	Yes	Yes
NCD	31.8	0.195
NCD	31.4	0.183				Number of XY Pairs	12	11	12
NCD	30.9	0.186
HFD	49.8		0.189
HFD	55.5		0.247
HFD	51.5		0.179
HFD	52.6		0.246
HFD	43.7		0.185
HFD	50.1		0.21
HFD	51		0.199
HFD	54		0.205
HFD	55.7		0.218
HFD	45.7		0.185
HFD	48		0.178
HFD+pro	47.7			0.189
HFD+pro	47.6			0.176
HFD+pro	49.4			0.177
HFD+pro	56.3			0.229
HFD+pro	54.2			0.219
HFD+pro	55			0.205
HFD+pro	50			0.217
HFD+pro	59.8			0.246
HFD+pro	39.7			0.164
HFD+pro	47.8			0.2
HFD+pro	51.9			0.212
HFD+pro	46.2			0.187
Fig.S5C
	BW (g)	NCD	HFD	HFD+prob			BW (g) vs. NCD	BW (g) vs. HFD	BW (g) vs. HFD+prob
NCD	27.5	1.05				Pearson r
NCD	29	1.291				r	0.3368	0.8771	0.956
NCD	33.1	1.435				95% confidence interval	-0.2939 to 0.7632	0.5849 to 0.9678	0.8464 to 0.9879
NCD	28.1	1.252				R squared	0.1134	0.7692	0.9139
NCD	36.1	1.261
NCD	28.5	1.148				P value
NCD	36.1	1.229				P (two-tailed)	0.2844	0.0004	<0.0001
NCD	28.9	1.202				P value summary	ns	***	****
NCD	31.8	1.493				Significant? (alpha = 0.05)	No	Yes	Yes
NCD	31.8	1.428
NCD	31.4	1.622				Number of XY Pairs	12	11	12
NCD	30.9	1.297
HFD	49.8		2.269
HFD	55.5		3.941
HFD	51.5		2.405
HFD	52.6		2.638
HFD	43.7		1.201
HFD	50.1		2.725
HFD	51		2.531
HFD	54		2.433
HFD	55.7		3.13
HFD	45.7		1.667
HFD	48		2.385
HFD+pro	47.7			2.16
HFD+pro	47.6			1.844
HFD+pro	49.4			2.273
HFD+pro	56.3			3.233
HFD+pro	54.2			3.14
HFD+pro	55			3.475
HFD+pro	50			2.814
HFD+pro	59.8			3.878
HFD+pro	39.7			1.092
HFD+pro	47.8			2.676
HFD+pro	51.9			2.694
HFD+pro	46.2			1.747
Fig.S5D
	BW (g)	NCD	HFD	HFD+prob			BW (g) vs. NCD	BW (g) vs. HFD	BW (g) vs. HFD+prob
NCD	27.5	0.055				Pearson r
NCD	29	0.072				r	0.5697	0.8329	0.7737
NCD	33.1	0.08				95% confidence interval	-0.006313 to 0.8618	0.4275 to 0.9594	0.3594 to 0.9332
NCD	28.1	0.082				R squared	0.3245	0.6937	0.5987
NCD	36.1	0.141
NCD	28.5	0.062				P value
NCD	36.1	0.123				P (two-tailed)	0.0532	0.0028	0.0031
NCD	28.9	0.142				P value summary	ns	**	**
NCD	31.8	0.08				Significant? (alpha = 0.05)	No	Yes	Yes
NCD	31.8	0.104
NCD	31.4	0.076				Number of XY Pairs	12	10	12
NCD	30.9	0.065
HFD	49.8		0.105
HFD	55.5		0.175
HFD	51.5		0.121
HFD	52.6		0.146
HFD	50.1		0.108
HFD	51		0.1
HFD	54		0.137
HFD	55.7		0.133
HFD	45.7		0.096
HFD	48		0.098
HFD+pro	47.7			0.137
HFD+pro	47.6			0.103
HFD+pro	49.4			0.142
HFD+pro	56.3			0.203
HFD+pro	54.2			0.14
HFD+pro	55			0.151
HFD+pro	50			0.122
HFD+pro	59.8			0.163
HFD+pro	39.7			0.098
HFD+pro	47.8			0.096
HFD+pro	51.9			0.119
HFD+pro	46.2			0.083
